# Supplementary material for: Overcoming the inhibitory microenvironment surrounding oligodendrocyte progenitor cells following experimental demyelination
Source: Nat Commun. 2021 Mar 26;12:1923. doi: 10.1038/s41467-021-22263-4 (PMC7998003; doi:10.1038/s41467-021-22263-4)
Supplement: Supplementary file 3 — Source Data [file 41467_2021_22263_MOESM3_ESM.xlsx]

## Sheet: Fig. 1
Real-time RT-PCR. Data acquired on BioRad IQ cycler and analyzed by CFX manager 3.1.
Log 2 expression values are normalized to GAPDH and then to the day 1 without growth factor condition by DD Ct
Panel a
	SULF2
Day 4 - With	-0.02	-0.16	-0.49	-0.76
Day 3 - With	0.74	-0.19	-0.59	-0.43
Day 2 - With	0.57	0.28	0.84	0.66
Day 1 - With	0.31	0.6	0.09	-0.69
Day 1 - Without	0	0	0	0
Day 2 - Without	-0.55	1.19	1.72	0.52
Day 3 - Without	1.48	2.36	1.51	1.46
Day 4 - Without	1.38	1.6	0.61	2.07
OPD files are available following reasonable request.

## Sheet: Fig. 2
	Cell Counts within lysolecithin lesions induced in either wild-type of Sulf1/2 cKO mice.
	Mean counts per animal
	Panel o			Panel p				Panel q	cells/mm2								Panel r
	Olig2+ cells/mm2			%Olig2+EdU+ among Olig2 popn.				Olig2+CC1-			Olig2+CC1+			Total Olig2			%Olig2+CC1+ among Olig2 popn.
	WT	Sulf1/2		WT	Sulf1/2			WT	Sulf1/2		WT	Sulf1/2		WT	Sulf1/2		WT	Sulf1/2
	713.563	1059.52		32.08	41.4634			344.56	324.783		188.17	517.194		532.73	841.977		35.8674	60.5
	723.486	1106.1		41.6667	31.5789			411.562	176.235		347.255	771.029		758.817	947.264		41.5278	81.395
	771.979	938.953		36.6667	37.607			318.45	302.633		226.104	521.655		544.554	824.288		55.7692	63.3929
	472.209			40.3226				376.94	131.162		376.941	938.478		753.881	1069.64		46.6667	87.0838
	680.103			42.3436				286.743	90.454		345.707	723.634		632.45	814.088		47.5634	88.8889
	547.727			32.08					63.441			837.416			900.857			92.9577
n	6	3		6	3			5	6		5	6		5	6		5	6
mean	651.511	1034.86		37.5266	36.8831			347.651	181.451		296.835	718.234		644.486	899.686		45.4789	79.0364
SEM	47.3572	49.8012		1.8994	2.87626			21.8112	44.7184		37.5224	69.4235		48.8158	39.7876		3.3139	5.62589
two-tailed t-test
p-value		0.00155821			0.853479				0.0122549			0.000716045			0.00268146			0.000893027

## Sheet: Fig. 3
	Influence of individual Sulf1 and Sulf2 ablation on OPC recruitment and oligodendrocyte differntiation at 7 days post lesion																					Influence of SULF2 KD on human OPC differentiation to O4+ oligodendrocytes
	Mean from each animal																					Mean % cells O4+ per human sample
	Panel e							Panel f							Panel g							Panel j
	Olig2+ cells/mm2							Olig2+CC1+ cells/mm2							% Olig2+CC1+ among Olig2 popn.							%O4+ among DAPI
	WT	Sulf1	Sulf2	Sulf1/2				WT	Sulf1	Sulf2	Sulf1/2				WT	Sulf1	Sulf2	Sulf1/2				Scr	SULF2
	532.731	618.665	951.721	841.977				188.17	509.26	839.097	517.194				35.8674	82.4893	88.214	60.5				18.56	25.11
	544.554	759.888	858.435	947.264				226.104	661.551	568.477	771.029				41.5278	87.049	64.942	81.395				19.54	24.68
	632.451	734.801	982.718	824.288				345.707	599.857	955.134	521.65				55.7692	83.2046	88.5714	63.3929				15.13	22.21
	501.327	736.738	934.574	814.089				233.953	674.093	863.476	938.478				46.6667	89.7059	87.8683	87.0838				27	32.01
	699.064	799.42	1078.38	724.314				337.858	717.127	863.476	723.634				47.5634		86.8759	88.8889				18.37	25.85
				900.857							837.416							92.9577				20.99	25.69
n	5	5	5	6				5	5	5	6				5	4	5	6				6	6
mean	582.025	729.902	961.165	842.131				266.358	632.377	817.932	718.234				45.4789	85.6122	83.2943	79.0364				19.9317	25.925
SEM	36.4603	30.1465	35.7441	31.3514				31.7746	36.0482	65.4402	69.424				3.3139	1.69243	4.59678	5.62589				1.61876	1.33046
	Two-way ANOVA							Two-way ANOVA							Two-way ANOVA							Paired t test
																						P value	<0.0001
	Source of Variation	% of total variation	P value	P value summary	Significant?			Source of Variation	% of total variation	P value	P value summary	Significant?			Source of Variation	% of total variation	P value	P value summary	Significant?			P value summary	****
	Interaction	18.75	0.001	***	Yes			Interaction	24.48	0.0006	***	Yes			Interaction	35.5	0.0002	***	Yes			Significantly different (P < 0.05)?	Yes
	Sulf1	0.219	0.6726	ns	No			Sulf1	8.006	0.029	*	Yes			Sulf1	23.18	0.0012	**	Yes			One- or two-tailed P value?	Two-tailed
	Sulf2	63.55	<0.0001	****	Yes			Sulf2	45.87	<0.0001	****	Yes			Sulf2	17.58	0.0034	**	Yes			t, df	t=12.35, df=5
																						Number of pairs	6
	ANOVA table	SS (Type III)	DF	MS	F (DFn, DFd)	P value		ANOVA table	SS (Type III)	DF	MS	F (DFn, DFd)	P value		ANOVA table	SS (Type III)	DF	MS	F (DFn, DFd)	P value
	Interaction	92923	1	92923	F (1, 17) = 15.83	P=0.0010		Interaction	282904	1	282904	F (1, 17) = 17.40	P=0.0006		Interaction	2413	1	2413	F (1, 16) = 23.74	P=0.0002			% increase
	Sulf1	1085	1	1085	F (1, 17) = 0.1848	P=0.6726		Sulf1	92513	1	92513	F (1, 17) = 5.690	P=0.0290		Sulf1	1576	1	1576	F (1, 16) = 15.51	P=0.0012			0.300694
	Sulf2	314926	1	314926	F (1, 17) = 53.64	P<0.0001		Sulf2	529978	1	529978	F (1, 17) = 32.59	P<0.0001		Sulf2	1195	1	1195	F (1, 16) = 11.76	P=0.0034
	Residual	99803	17	5871				Residual	276421	17	16260				Residual	1626	16	101.6
	Difference between column means							Difference between column means							Difference between column means
	Predicted (LS) mean of WT	656						Predicted (LS) mean of WT	449.4						Predicted (LS) mean of WT	65.55
	Predicted (LS) mean of Sulf2	901.6						Predicted (LS) mean of Sulf2	768.1						Predicted (LS) mean of Sulf2	81.17
	Difference between predicted means	-245.7						Difference between predicted means	-318.7						Difference between predicted means	-15.62
	SE of difference	33.54						SE of difference	55.83						SE of difference	4.555
	95% CI of difference	-316.5 to -174.9						95% CI of difference	-436.5 to -200.9						95% CI of difference	-25.28 to -5.963
	Difference between row means							Difference between row means							Difference between row means
	Predicted (LS) mean of WT	771.6						Predicted (LS) mean of WT	542.1						Predicted (LS) mean of WT	64.39
	Predicted (LS) mean of Sulf1	786						Predicted (LS) mean of Sulf1	675.3						Predicted (LS) mean of Sulf1	82.32
	Difference between predicted means	-14.42						Difference between predicted means	-133.2						Difference between predicted means	-17.94
	SE of difference	33.54						SE of difference	55.83						SE of difference	4.555
	95% CI of difference	-85.19 to 56.35						95% CI of difference	-250.9 to -15.38						95% CI of difference	-27.59 to -8.281
	Interaction CI							Interaction CI							Interaction CI
	Mean diff, A1 - B1	-379.1						Mean diff, A1 - B1	-551.6						Mean diff, A1 - B1	-37.82
	Mean diff, A2 - B2	-112.2						Mean diff, A2 - B2	-85.86						Mean diff, A2 - B2	6.576
	(A1 -B1) - (A2 - B2)	-266.9						(A1 -B1) - (A2 - B2)	-465.7						(A1 -B1) - (A2 - B2)	-44.39
	95% CI of difference	-408.5 to -125.4						95% CI of difference	-701.3 to -230.2						95% CI of difference	-63.70 to -25.08
	(B1 - A1) - (B2 - A2)	266.9						(B1 - A1) - (B2 - A2)	465.7						(B1 - A1) - (B2 - A2)	44.39
	95% CI of difference	125.4 to 408.5						95% CI of difference	230.2 to 701.3						95% CI of difference	25.08 to 63.70
	Data summary							Data summary							Data summary
	Number of columns (Sulf2)	2						Number of columns (Sulf2)	2						Number of columns (Sulf2)	2
	Number of rows (Sulf1)	2						Number of rows (Sulf1)	2						Number of rows (Sulf1)	2
	Number of values	21						Number of values	21						Number of values	20
	Holm-Šídák's multiple comparisons test							Holm-Šídák's multiple comparisons test							Holm-Šídák's multiple comparisons test
		Predicted (LS) mean diff.	Below threshold?	Summary	Adjusted P Value				Predicted (LS) mean diff.	Below threshold?	Summary	Adjusted P Value				Predicted (LS) mean diff.	Below threshold?	Summary	Adjusted P Value
	WT:WT vs. WT:Sulf2	-379.1	Yes	****	<0.0001			WT:WT vs. WT:Sulf2	-551.6	Yes	****	<0.0001			WT:WT vs. WT:Sulf2	-37.82	Yes	***	0.0001
	WT:WT vs. Sulf1:WT	-147.9	Yes	*	0.0215			WT:WT vs. Sulf1:WT	-366	Yes	**	0.0012			WT:WT vs. Sulf1:WT	-40.13	Yes	***	0.0001
	WT:WT vs. Sulf1:Sulf2	-260.1	Yes	***	0.0002			WT:WT vs. Sulf1:Sulf2	-451.9	Yes	****	<0.0001			WT:WT vs. Sulf1:Sulf2	-33.56	Yes	***	0.0002
	WT:Sulf2 vs. Sulf1:WT	231.3	Yes	***	0.0007			WT:Sulf2 vs. Sulf1:WT	185.6	No	ns	0.0995			WT:Sulf2 vs. Sulf1:WT	-2.318	No	ns	0.7455
	WT:Sulf2 vs. Sulf1:Sulf2	119	Yes	*	0.0397			WT:Sulf2 vs. Sulf1:Sulf2	99.7	No	ns	0.3821			WT:Sulf2 vs. Sulf1:Sulf2	4.258	No	ns	0.7455
	Sulf1:WT vs. Sulf1:Sulf2	-112.2	Yes	*	0.0397			Sulf1:WT vs. Sulf1:Sulf2	-85.86	No	ns	0.3821			Sulf1:WT vs. Sulf1:Sulf2	6.576	No	ns	0.6956

## Sheet: Fig. 4
	Cell counts from lysolecithin lesions at 14 dpl in WT and Sulf1/2 cKO mice																								TEM analysis of remyelination										Analysis of distribution of g-ratio among axons in WT and Sulf1/2 cKO
	Mean from each animal																								Mean from each animal				Data from four animals						Data from four animals									Data from four animals
				Panel k			Panel l	cells/mm2								Panel m			Panel n			Panel o			Panel s				Panel t						Panel u
	Lesion size (mm2)			Plp1+ cells/mm2			Olig2+CC1-			Olig2+CC1+			Olig2+ total			%CC1+ among Olig2+ popn.			Gfap MFI			Iba1 MFI			%OL Remyelinated				axon diameter vs. g-ratio						% Frequency g-ratio
	WT	Sulf1/2		WT	Sulf1/2		WT	Sulf1/2		WT	Sulf1/2		WT	Sulf1/2		Control	Sulf1/2		WT	Sulf1/2		WT	Sulf1/2		WT	Sulf1/2			Axon Diameter (µm)	g-ratio		Axon Diameter (µm)	g-ratio		WT									Sulf1/2
	58553.6	19197		480.7	1042		188.2	667.8		306.6	846.3		494.8	1514.1		52.1	45.3		809.017	1706.9		808.3	1052.5		53.6019	65.5017		Sulf1/2	1.02702	0.764687	WT	1.20667	0.85406		g-ratio bin - % axons by mouse									g-ratio bin - % axons by mouse
	48676.2	20983.3		571.3	628.9		105.4	330		654.9	949		760.3	1279		82.5	88		1843.9	949.145		717.6	839.2		34.2242	70.4179			1.2333	0.84079		0.715613	0.784015		0.55-0.6	0.6-0.65	0.65-0.7	0.7-0.75	0.75-0.8	0.8-0.85	0.85-0.9	0.9-0.95		0.55-0.6	0.6-0.65	0.65-0.7	0.7-0.75	0.75-0.8	0.8-0.85
	39891.4	104432		679.4	1111		403.4	399.2		140.1	754.3		543.5	1153.5		44.4	61.6		1712.06	1158.25		1024.7	936.8		38.2104	76.4884			0.906452	0.811273		1.00888	0.88247		2.23214	3.125	4.91071	14.7321	20.5357	23.6607	23.2143	7.58929		2.73144	4.10759	2.97123	14.8561	26.4596	37.2081
	68076.6	49928.9		225.8	1435.7			804.2			1230.5		847.4	2034.7			65.3					724.4			50.1483	60.0825			1.02018	0.805881		0.972226	0.754622		2.585	2.21135	2.21135	6.26541	11.3227	18.3497	34.1319	22.9075		2.73144	4.10759	2.97123	14.8561	26.4596	37.2081
																													1.1488	0.778362		1.35722	0.745327		0	2	2	3.11111	19.7778	27.778	34.2222	13.1111		6.25	2.3489	5.9478	16.8407	27.4313	24.2857
																													1.22188	0.843818		0.762998	0.769894		3.2	2.4	4.8	15.2	16.8	13.6	21.6	22.4		12.7119	9.32203	22.8814	10.1695	21.1864	5.9322
																													2.25902	0.825545		0.128688	0.647576
																													1.72542	0.728791		0.997449	0.7742
n	4	4		4	4		3	4		3	4		4	4		3	4		3	3		4	3		4	4			0.830164	0.799203		0.605705	0.727607		4	4	4	4	4	4	4	4		4	4	4	4	4	4
mean	53799.5	48635.2		489.3	1054.4		232.333	550.3		367.2	945.025		661.5	1495.33		59.6667	65.05		1454.99	1271.43		818.75	942.833		44.0462	68.1226			0.262278	0.742307		1.12357	0.884051		2.00429	2.43409	3.48052	9.82716	17.109	20.8471	28.2921	16.502		6.10619	4.97153	8.6929	14.1806	25.3842	26.1585
SEM	6097.26	19887.5		96.7679	165.78		88.8103	111.667		151.667	103.132		84.6725	194.705		11.631	8.7974		325.222	225.946		71.6809	61.6483		4.64645	3.49723			0.470804	0.633184		0.922472	0.784645		0.697379	0.244364	0.795257	3.03751	2.09049	3.0918	3.41367	3.72773		2.3529	1.50825	4.78124	1.4165	1.41788	7.39818
	two-tailed t-test			two-tailed t-test			two-tailed t-test			two-tailed t-test			two-tailed t-test			two-tailed t-test			two-tailed t-test			two-tailed t-test			two-tailed t-test				0.826319	0.798334		0.761326	0.832191
	p-value	0.812206		p-value	0.0258165		p-value	0.090028		p-value	0.0219011		p-value	0.00773736		p-value	0.721092		p-value	0.667087		p-value	0.266614		p-value	0.0060784			0.846123	0.745946		1.11618	0.817892
																													1.63403	0.83656		1.25683	0.722721		Two-way RM ANOVA		Matching: Stacked
				fold increase																									0.960361	0.816121		0.721817	0.756855
					2.15492																								1.25632	0.816167		0.623326	0.770315		Source of Variation		% of total variation	P value	P value summary	Significant?
																													0.794888	0.799484		0.779515	0.835086		g-ratio x Sulf1/2 cKO		19.42	0.0008	***	Yes
																													0.912057	0.848035		1.38417	0.762181		g-ratio		54.55	<0.0001	****	Yes
																													0.991685	0.860746		1.27194	0.870233		Sulf1/2 cKO		0.0021	0.1984	ns	No
																													0.578819	0.745671		0.912057	0.856567		Animals		0.006028	>0.9999	ns	No
																													0.836279	0.776722		0.652287	0.824769
																													1.55125	0.88241		0.914149	0.891173		ANOVA table	SS	DF	MS	F (DFn, DFd)	P value
																													2.6592	0.841127		0.76716	0.852971		g-ratio x Sulf1/2 cKO	1277	7	182.4	F (7, 42) = 4.478	P=0.0008
																													1.69149	0.809086		0.569948	0.822431		g-ratio	3586	7	512.3	F (7, 42) = 12.58	P<0.0001
																													1.05214	0.836468		1.15709	0.846998		Sulf1/2 cKO	0.1381	1	0.1381	F (1, 6) = 2.090	P=0.1984
																													1.03012	0.822609		0.696671	0.765607		Animals	0.3962	6	0.06604	F (6, 42) = 0.001622	P>0.9999
																													0.645415	0.746371		1.06717	0.818023		Residual	1711	42	40.73
																													0.481505	0.727372		1.31042	0.875909
																													1.21246	0.843745		0.583204	0.784352		Difference between column means
																													0.761326	0.799403		0.372631	0.622816		Mean of WT	12.56
																													0.851376	0.674146		0.722698	0.896617		Mean of Sulf1/2	12.47
																													0.64935	0.691609		0.602542	0.719195		Difference between means	0.09289
																													0.519677	0.734466		0.574401	0.777		SE of difference	0.06425
																													0.939576	0.849632		0.271819	0.567646		95% CI of difference	-0.06432 to 0.2501
																													1.49819	0.803676		1.26893	0.784847
																													1.50074	0.804453		0.846875	0.852321		Data summary
																													0.92523	0.725419		1.91939	0.932337		Number of columns (Sulf1/2 cKO)	2
																													0.912057	0.716777		1.42766	0.843837		Number of rows (g-ratio)	8
																													0.9833	0.796628		0.201902	0.718421		Number of subjects (Animals)	8
																													0.489378	0.647077		0.283293	0.633462		Number of missing values	0
																													0.846123	0.841844		0.64935	0.902924
																													2.09944	0.895982		0.526979	0.82797		Šídák's multiple comparisons test
																													1.35299	0.872655		0.542464	0.752447			Mean Diff.	95.00% CI of diff.	Below threshold?	Summary	Adjusted P Value
																													0.659086	0.691564		0.174852	0.69282		WT - Sulf1/2
																													0.452875	0.740013		0.556376	0.844162		0.55-0.6	-4.102	-16.14 to 7.938	No	ns	0.9623
																													1.0295	0.776465		0.894427	0.836261		0.6-0.65	-2.537	-14.58 to 9.502	No	ns	0.9983
																													0.798087	0.751222		0.269465	0.596867		0.65-0.7	-5.212	-17.25 to 6.827	No	ns	0.8671
																													1.01077	0.81854		0.706656	0.877575		0.7-0.75	-4.353	-16.39 to 7.686	No	ns	0.9472
																													0.824776	0.745822		0.47752	0.60379		0.75-0.8	-8.275	-20.31 to 3.765	No	ns	0.3683
																													0.773774	0.83321		0.752914	0.851326		0.8-0.85	-5.311	-17.35 to 6.728	No	ns	0.855
																													0.653262	0.721239		0.875716	0.840086		0.85-0.9	17.02	4.984 to 29.06	Yes	**	0.0016
																													1.14157	0.815302		0.645415	0.799169		0.9-0.95	13.51	1.472 to 25.55	Yes	*	0.0193
																													1.05093	0.873616		2.44819	0.907185
																													0.603599	0.745211		0.762163	0.896001
																													1.09603	0.87738		0.684682	0.811368
																													1.42632	0.820186		1.45067	0.859546
																													0.790066	0.794123		0.208116	0.523635
																													0.679078	0.794835		0.155576	0.5581
																													1.05456	0.866398		0.661979	0.811014
																													0.998725	0.82479		1.22812	0.848901
																													0.511025	0.736429		0.914846	0.879688
																													1.4223	0.818388		1.23175	0.848314
																													0.992969	0.849715		0.94633	0.856186
																													1.2224	0.870771		1.0233	0.844348
																													1.25632	0.807743		0.615097	0.727607
																													1.87066	0.859904		1.45243	0.845227
																													1.01517	0.791303		0.55523	0.816497
																													2.1766	0.875403		0.30703	0.714384
																													1.1966	0.827112		0.334816	0.743948
																													1.41015	0.753416		0.247278	0.598506
																													0.768819	0.805012		1.56921	0.852142
																													0.663901	0.708645		0.434206	0.798706
																													0.962349	0.79648		0.46809	0.677249
																													1.21456	0.79635		0.517219	0.798935
																													0.927293	0.758583		0.417759	0.785568
																													0.511025	0.706246		0.506015	0.72255
																													0.402223	0.702968		0.508526	0.828137
																													0.657151	0.7632		1.22604	0.80038
																													0.699408	0.801337		0.613022	0.918073
																													1.31236	0.773967		0.353328	0.757033
																													0.405378	0.656839		0.589721	0.800528
																													0.815456	0.808786		1.25581	0.825662
																													1.05577	0.62361		0.399043	0.73721
																													1.36097	0.872272		0.595097	0.757097
																													0.77295	0.777921		0.80997	0.823726
																													1.24818	0.839099		0.399043	0.771517
																													0.74355	0.651339		0.974843	0.811436
																													0.55752	0.413942		0.742693	0.870053
																													0.984595	0.891271		0.321224	0.757937
																													0.655209	0.777137		0.242072	0.674867
																													0.760489	0.705554		0.978104	0.870529
																													0.621279	0.718459		0.972226	0.885171
																													0.482826	0.723089		0.812325	0.795771
																													0.506015	0.658882		0.890859	0.828782
																													0.349704	0.53936		0.786024	0.848913
																													0.435671	0.662969		0.195491	0.580585
																													0.844616	0.778499		0.494556	0.754807
																													1.07668	0.819504		0.76633	0.862989
																													0.507272	0.648042		1.76592	0.913275
																													0.676258	0.746049		0.142766	0.474713
																													0.528186	0.787653		0.573291	0.838449
																													0.365729	0.684653		2.33555	0.735247
																													1.56433	0.747065		0.974843	0.881983
																													0.856597	0.82465		1.20561	0.878332
																													0.344197	0.606291		0.408508	0.846077
																													0.311152	0.587754		0.551778	0.801544
																													1.23175	0.698652		1.07727	0.778279
																													1.70163	0.734521		0.217103	0.707107
																													1.15874	0.735762		0.560936	0.796845
																													0.616131	0.741495		0.931405	0.867939
																													0.296476	0.434789		0.426809	0.813657
																													0.545975	0.766772		0.690241	0.689364
																													2.22836	0.701904		0.704851	0.65646
																													0.985241	0.793241		0.875716	0.768996
																													1.57448	0.727288		0.641455	0.734938
																													1.17403	0.771254		0.713831	0.749006
																													0.653262	0.75035		2.04317	0.906826
																													0.470804	0.723945		1.17023	0.791029
																													0.642448	0.73241		1.03197	0.797334
																													0.486768	0.816497		0.362229	0.648389
																													2.99554	0.930989		1.09137	0.839087
																													0.33099	0.508956		0.962349	0.946214
																													0.992327	0.837148		1.28341	0.886577
																													1.61719	0.881345		1.72505	0.94515
																													0.88584	0.752447		1.03074	0.869158
																													0.607805	0.716432		1.69074	0.89031
																													2.11365	0.888643		3.10598	0.946741
																													0.781962	0.755479		2.27644	0.923004
																													1.24409	0.818859		2.05714	0.89686
																													0.51227	0.613677		3.13761	0.956664
																													0.663901	0.653172		1.9044	0.94679
																													0.739254	0.835881		0.95036	0.885603
																													0.893715	0.827344		0.225733	0.662994
																													0.83932	0.769878		0.931405	0.866503
																													0.355126	0.470613		1.97822	0.928024
																													1.14936	0.832575		0.296476	0.814531
																													0.628414	0.714639		0.673426	0.862099
																													3.51593	0.93661		1.70984	0.947384
																													0.625366	0.717705		0.856597	0.912343
																													2.22465	0.89704		0.865474	0.919145
																													2.94601	0.88064		0.685612	0.871355
																													2.97762	0.88797		1.04729	0.707724
																													0.796489	0.543322		0.797288	0.826778
																													2.87732	0.874202		2.17455	0.777661
																													3.09324	0.890817		1.00064	0.892386
																													3.00382	0.94372		0.932089	0.910316
																													2.8866	0.85513		1.07668	0.890715
																													1.7885	0.777014		0.833991	0.860138
																													1.77132	0.824628		0.685612	0.855653
																													3.08953	0.893724		0.861786	0.862886
																													2.55338	0.910768		1.1918	0.897248
																													1.16477	0.842334		0.490677	0.81292
																													1.19233	0.841767		0.742693	0.825766
																													1.43034	0.832549		1.27444	0.938039
																													0.650331	0.589922		1.37586	0.914719
																													0.680015	0.696165		1.04546	0.862639
																													0.85734	0.682146		2.03942	0.933718
																													1.61442	0.864442		0.981355	0.873863
																													1.08552	0.842879		2.78805	0.954972
																													0.999363	0.79038		1.57083	0.943269
																													1.21561	0.838215		1.42945	0.925655
																													0.707557	0.647629		1.16313	0.916256
																													2.51923	0.891391		0.880793	0.88703
																													1.15433	0.736567		0.61406	0.881421
																													3.29098	0.914144		0.862525	0.906299
																													3.00636	0.889167		1.1675	0.920065
																													1.11561	0.656915		1.14436	0.93496
																													1.11046	0.714715		1.01705	0.907025
																													1.2933	0.592195		1.69112	0.928334
																													1.21875	0.64211		1.84667	0.933195
																													1.16313	0.704623		1.72098	0.899745
																													2.97398	0.905596		2.05684	0.924806
																													1.77993	0.782663		1.24409	0.871694
																													1.71542	0.836914		1.3619	0.882861
																													0.55523	0.671932		0.719164	0.764862
																													1.27843	0.842858		0.647386	0.749289
																													0.849128	0.869876		0.737529	0.721617
																													0.77295	0.876842		2.05125	0.918402
																													0.525769	0.773173		0.917626	0.825922
																													0.178458	0.640184		1.17294	0.815239
																													0.542464	0.76863		1.07134	0.827122
																													1.55001	0.890564		0.630438	0.718124
																													0.602542	0.737491		1.10989	0.867822
																													0.300742	0.617835		0.374336	0.651698
																													2.08635	0.922643		1.26189	0.735294
																													0.525769	0.809685		0.445787	0.802887
																													0.504754	0.672673		2.89542	0.961945
																													0.833991	0.709384		2.89344	0.889514
																													0.596166	0.767208		2.52377	0.86542
																													0.633462	0.747999		1.53224	0.891674
																													0.38441	0.64365		2.01143	0.935249
																													2.10338	0.931334		1.62426	0.822677
																													0.239426	0.449215		2.24885	0.891959
																													0.643438	0.566418		3.945	0.968486
																													3.45287	0.947995		2.24119	0.859376
																													2.00699	0.936025		1.55658	0.86162
																													0.84537	0.692746		1.64955	0.801864
																													1.0749	0.815747		2.49509	0.829352
																													2.56607	0.751036		2.01933	0.949841
																													0.798087	0.87841		2.93301	0.859041
																													1.45067	0.790599		3.28943	0.933322
																													2.39665	0.776926		2.53837	0.94093
																													1.7785	0.894679		2.42519	0.922869
																													0.97157	0.781912		4.06257	0.944317
																													1.14269	0.664402		2.05281	0.891628
																													0.660052	0.719848		2.18011	0.879354
																													0.701227	0.780277		1.48496	0.885019
																													0.239426	0.333333		1.02267	0.858093
																													2.21661	0.696401		1.24204	0.859049
																													2.15867	0.750757		1.29821	0.877543
																													0.745261	0.770717		2	0.902043
																													0.99361	0.767402		0.813109	0.837467
																													1.39151	0.885615		0.677199	0.758947
																													0.379406	0.598941		1.70462	0.830135
																													1.94084	0.751208		1.61127	0.91542
																													0.30703	0.578655		2.23863	0.862688
																													0.551778	0.689997		0.736665	0.85408
																													0.349704	0.390981		1.13654	0.895311
																													0.311152	0.478451		0.820129	0.82434
																													0.774597	0.671998		0.502224	0.754298
																													0.100951	0.299813		2.37369	0.938189
																													0.817016	0.70177		0.695756	0.7492
																													1.61797	0.766034		1.72135	0.759624
																													1.323	0.715088		0.643438	0.866359
																													0.646401	0.692989		0.88584	0.843883
																													0.486768	0.696879		1.12017	0.760297
																													1.91375	0.884605		0.709355	0.818225
																													1.53016	0.764473		0.824003	0.792337
																													0.718278	0.692308		2.04161	0.827011
																													1.25632	0.814854		1.31188	0.78922
																													0.252377	0.567962		0.798885	0.73875
																													0.651309	0.67082		0.902932	0.867828
																													1.2405	0.718652		1.19713	0.890942
																													1.44363	0.712462		0.817016	0.701688
																													1.00825	0.816838		0.609897	0.815097
																													0.864	0.775258		0.577718	0.807881
																													0.571064	0.677942		0.992327	0.848101
																													0.592952	0.648638		0.692084	0.797269
																													1.17023	0.686803		0.693923	0.796819
																													0.67248	0.640258		0.755447	0.770552
																													1.17782	0.881647		1.50244	0.742152
																													0.613022	0.64825		0.961024	0.777263
																													1.08903	0.670155		0.858083	0.854461
																													0.786024	0.873257		0.680015	0.7606
																													0.865474	0.761124		2.74152	0.951805
																													0.636471	0.655538		0.636471	0.729004
																													0.699408	0.799334		0.656181	0.835599
																													0.298617	0.605386		1.44143	0.935046
																													0.616131	0.687761		0.883681	0.721382
																													0.536561	0.730081		0.995531	0.830802
																													0.64935	0.807998		0.849128	0.879688
																													0.410064	0.590157		2.68138	0.920281
																													0.242072	0.457265		1.92006	0.956735
																													0.909259	0.734191		1.20508	0.925279
																													1.42543	0.6771		0.675315	0.751163
																													0.351521	0.668584		0.254889	0.828417
																													1.28638	0.904724		0.302853	0.905232
																													2.00572	0.936341		0.470804	0.669534
																													1.7547	0.924156		0.358695	0.855963
																													2.11546	0.926103		0.704851	0.811772
																													0.827089	0.722403		0.425314	0.778225
																													1.57933	0.89306		0.313192	0.764471
																													1.30847	0.884995		0.577718	0.668255
																													0.551778	0.683225		0.440035	0.888523
																													1.12017	0.884515		0.403804	0.852386
																													0.461236	0.54415		0.185459	0.860663
																													1.38094	0.814414		0.382749	0.746004
																													1.78458	0.887636		0.332908	0.85769
																													1.30506	0.905952		0.773774	0.739465
																													1.59018	0.925587		0.432737	0.733086
																													2.4622	0.69326		0.281035	0.813198
																													0.440035	0.632456		0.413159	0.743128
																													3.72477	0.840547		0.802067	0.745946
																													1.25683	0.764071		0.727967	0.698556
																													1.76412	0.784749		0.573291	0.874481
																													0.406946	0.558346		0.645415	0.862603
																													1.03997	0.770793		0.650331	0.856903
																													0.976149	0.685886		0.587557	0.856624
																													0.520901	0.640012		0.648369	0.842273
																													0.722698	0.750974		0.630438	0.83026
																													0.902932	0.735525		0.620253	0.838507
																													0.332908	0.393802		0.651309	0.842809
																													0.683751	0.675624		0.562071	0.769286
																													0.926606	0.767904		0.620253	0.859442
																													1.76375	0.808156		0.615097	0.853463
																													1.45725	0.753768		0.573291	0.856414
																													0.440035	0.568082		0.859566	0.917267
																													1.77886	0.744291		0.569948	0.957939
																													0.744406	0.819327		1.57367	0.68616
																													0.118375	0.411377		0.840079	0.866417
																													0.520901	0.690297		1.32396	0.784816
																													0.448636	0.712768		0.410064	0.586302
																													0.264695	0.538028		1.3906	0.764245
																													0.33099	0.534523		1.12923	0.866892
																													1.44231	0.906099		1.84874	0.897207
																													0.924542	0.81792		1.74597	0.887957
																													0.405378	0.74729		1.02267	0.856557
																													1.0814	0.909001		2.57499	0.795552
																													1.31769	0.827602		1.80798	0.856727
																													0.600424	0.839035		1.79596	0.814036
																													0.929352	0.903807		0.931405	0.885245
																													0.697585	0.768981		0.61406	0.860232
																													0.44292	0.731247		0.750371	0.920187
																													1.42855	0.913679		0.547141	0.779253
																													0.84235	0.835461		0.720934	0.865231
																													0.497125	0.692107		0.490677	0.785905
																													0.663901	0.866338		1.65764	0.905967
																													0.994891	0.904852		1.48109	0.909444
																													0.913452	0.898691		3.02326	0.951326
																													0.697585	0.783047		1.67788	0.91184
																													0.142766	0.444444		0.548304	0.701921
																													0.889428	0.811503		1.58456	0.875573
																													0.577718	0.784234		1.49522	0.866581
																													0.68654	0.799395		1.51132	0.902979
																													0.211154	0.610197		1.14324	0.821044
																													0.564333	0.847579		2.69512	0.936606
																													0.370917	0.727607		1.21666	0.835905
																													1.38785	0.907733		1.20561	0.856049
																													0.569948	0.77008		0.752067	0.721468
																													0.934818	0.842701		2.2876	0.77851
																													0.945657	0.8494		1.1675	0.858437
																													0.349704	0.65612		1.30993	0.762467
																													0.942283	0.886951		1.8477	0.894427
																													0.846123	0.909774		1.0208	0.794464
																													0.27876	0.597265		1.37262	0.844665
																													1.17349	0.849771		2.28537	0.911021
																													1.04302	0.827885		2.51948	0.775297
																													0.636471	0.719663		0.864737	0.510319
																													1.03136	0.812453		0.452875	0.519309
																													0.625366	0.758226		1.34685	0.889939
																													0.524556	0.717137		2.13971	0.898587
																													1.32876	0.829362		2.35915	0.915125
																													1.13317	0.792488		0.922472	0.817722
																													1.36936	0.805979		1.34543	0.925216
																													0.89869	0.800253		0.76716	0.881917
																													1.70013	0.863224		1.37308	0.878658
																													1.50371	0.820279		1.48838	0.8617
																													1.93097	0.86246		1.76086	0.8064
																													0.670583	0.729677		0.815456	0.869783
																													0.205032	0.735516		1.63169	0.902495
																													0.247278	0.779484		1.0902	0.882127
																													0.198722	0.779643		0.530593	0.664831
																													0.360467	0.835841		3.10167	0.900795
																													0.118375	0.638285		2.2756	0.841319
																													0.167408	0.792825		0.916932	0.814442
																													0.254889	0.736582		1.21561	0.805688
																													0.488074	0.838455		1.58013	0.835765
																													0.167408	0.8044		0.734934	0.830996
																													0.283293	0.83666		0.892288	0.823331
																													0.236751	0.835711		0.798087	0.76205
																													0.214149	0.83205		1.3302	0.796578
																													0.287754	0.840549		1.1724	0.829012
																													0.365729	0.820413		3.05262	0.805362
																													0.231308	0.810093		1.87236	0.818283
																													0.423813	0.835476		0.77295	0.72349
																													0.451466	0.856706		0.673426	0.621383
																													0.133545	0.57735		1.26541	0.700042
																													0.336713	0.803074		0.76716	0.8523
																													0.217103	0.702377		0.96301	0.888106
																													0.264695	0.781736		0.640462	0.805725
																													0.236751	0.723747		1.44496	0.895685
																													0.478852	0.810515		0.860307	0.860307
																													0.351521	0.757604		0.687467	0.852907
																													0.247278	0.624695		1.10701	0.873088
																													0.457075	0.816497		1.06538	0.89034
																													0.198722	0.795395		0.659086	0.801364
																													0.192205	0.769309		1.21194	0.807329
																													0.470804	0.832603		1.22136	0.875134
																													0.488074	0.67535		1.26692	0.838058
																													0.323201	0.797282		0.741835	0.815867
																													0.541289	0.703295		0.656181	0.80391
																													0.472155	0.776819		0.727251	0.727251
																													0.457075	0.620465		0.945338	0.945338
																													0.346042	0.615656		0.776627	0.776627
																													0.123639	0.534523		0.642645	0.642645
																													0.222894	0.669534		0.945819	0.945819
																													0.249841	0.746202		0.8092	0.8092
																													0.231308	0.702935		0.733708	0.733708
																													0.234045	0.81968		0.503032	0.503032
																													0.138233	0.759555		0.923865	0.923865
																													0.493267	0.824449		0.952256	0.952256
																													0.342341	0.807764		0.665611	0.665611
																													0.242072	0.767948		0.70431	0.70431
																													0.0798087	0.559017		0.590784	0.590784
																													0.332908	0.802773		0.916106	0.916106
																													0.220017	0.782881		0.929264	0.929264
																													0.181992	0.751809		0.910205	0.910205
																													0.780331	0.773465		0.902438	0.902438
																													0.174852	0.794719		0.922862	0.922862
																													0.174852	0.774597		0.915627	0.915627
																													0.858825	0.841323		0.93042	0.930419
																													0.351521	0.854004		0.949505	0.949505
																													0.46809	0.771463		0.880021	0.88002
																													0.367467	0.849169		0.954905	0.954905
																													0.457075	0.818161		0.936595	0.936595
																													0.323201	0.867349		0.872926	0.872926
																													0.281035	0.77211		0.894728	0.894729
																													0.276465	0.871489		0.913469	0.913469
																													0.531792	0.814056		0.949101	0.949102
																													0.315219	0.809606		0.904708	0.904708
																													0.292148	0.780443		0.93536	0.93536
																													0.351521	0.817903		0.913289	0.913289
																													0.358695	0.761879		0.899152	0.899152
																													0.262278	0.821584		0.932884	0.932884
																													0.167408	0.7711		0.832501	0.832501
																													0.323201	0.837171		0.78496	0.78496
																													0.239426	0.628281		0.75265	0.75265
																													0.3386	0.621503		0.890526	0.890526
																													0.494556	0.687682		0.819937	0.819937
																													0.482826	0.752704		0.856832	0.856832
																													0.296476	0.78843		0.881843	0.881843
																													0.087426	0.510754		0.92005	0.92005
																													0.650331	0.818141		0.862379	0.862379
																													0.167408	0.626783		0.712949	0.71295
																													0.087426	0.561952		0.512989	0.512989
																													0.392607	0.655041		0.620174	0.620174
																													0.300742	0.753658		0.866672	0.866672
																													0.107075	0.5		0.823319	0.823319
																													0.142766	0.730297		0.908239	0.908239
																													0.372631	0.852448		0.844159	0.844159
																													0.346042	0.816497		0.828368	0.828368
																													0.138233	0.645497		0.809818	0.809818
																													0.887995	0.78105		0.856964	0.856964
																													0.853617	0.799897		0.954074	0.954074
																													0.947676	0.868609		0.891919	0.891919
																													0.631448	0.850999		0.899068	0.899068
																													0.849128	0.729431		0.939394	0.939394
																													1.34117	0.747715		0.839031	0.839031
																													0.689318	0.763942		0.584719	0.584719
																													0.737529	0.763115		0.646477	0.646478
																													0.770474	0.802044		0.828465	0.828465
																													0.599363	0.826831		0.736173	0.736173
																													0.942283	0.820922		0.735257	0.735257
																													0.592952	0.7701		0.787136	0.787136
																													0.579919	0.833333		0.766696	0.766695
																													0.646401	0.694673		0.743637	0.743637
																													0.692084	0.762744		0.685087	0.685087
																													0.699408	0.814379		0.782985	0.782985
																													0.703042	0.793		0.709664	0.709664
																													0.573291	0.720496		0.707582	0.707583
																													0.785214	0.811482		0.789576	0.789576
																													1.16695	0.874138		0.859695	0.859695
																													0.741835	0.819665		0.663883	0.663883
																													0.520901	0.784606		0.804125	0.804125
																													1.02702	0.849267		0.764296	0.764296
																													0.626384	0.812985		0.739369	0.739369
																													0.856597	0.797787		0.8073	0.8073
																													1.03259	0.780778		0.850903	0.850903
																													0.887995	0.848885		0.861357	0.861357
																													0.853617	0.762819		0.807063	0.807063
																													0.947676	0.859197		0.822574	0.822574
																													0.631448	0.807517		0.821476	0.821476
																													0.849128	0.793466		0.84699	0.84699
																													1.34117	0.807772		0.827478	0.827478
																													0.689318	0.799871		0.860147	0.860147
																													0.737529	0.804954		0.905955	0.905955
																													0.770474	0.831501		0.791048	0.791048
																													0.599363	0.772136		0.841727	0.841727
																													0.942283	0.782266		0.789609	0.789609
																													0.592952	0.652127		0.866411	0.866411
																													0.579919	0.812404		0.851757	0.851757
																													0.646401	0.750072		0.761947	0.761947
																													0.692084	0.644926		0.72036	0.72036
																													1.26642	0.83656		0.849653	0.849653
																													1.35675	0.90024		0.925235	0.925235
																													1.39471	0.874222		0.86988	0.86988
																													0.827089	0.891939		0.734463	0.734464
																													0.830931	0.726818		0.882124	0.882124
																													2.25677	0.836765		0.802846	0.802846
																													0.875716	0.837147		0.773805	0.773806
																													1.15488	0.850921		0.885335	0.885335
																													0.799681	0.884958		0.72723	0.72723
																													0.866209	0.867315		0.812404	0.812404
																													1.37029	0.890928		0.760822	0.760822
																													1.45155	0.893455		0.850551	0.850551
																													0.92523	0.827235		0.873077	0.873077
																													1.19607	0.927651		0.911876	0.911876
																													2.42282	0.879957		0.73064	0.73064
																													1.98722	0.903448		0.804663	0.804663
																													1.41241	0.897758		0.861735	0.861734
																													1.16039	0.866743		0.903443	0.903443
																													1.0264	0.879146		0.906561	0.906561
																													1.0208	0.863916		0.792437	0.792437
																													1.97403	0.820575		0.795519	0.795519
																													1.91508	0.856885		0.885889	0.885889
																													2.66709	0.888214		0.756801	0.756801
																													1.82899	0.911023		0.892832	0.892832
																													2.84482	0.913446		0.950683	0.950683
																													4.15189	0.933369		0.729779	0.729779
																													4.28789	0.919171		0.653872	0.653872
																													4.18733	0.912617		0.725325	0.725325
																													1.13092	0.862383		0.867183	0.867183
																													1.1816	0.885108		0.795275	0.795275
																													1.4214	0.868012		0.790792	0.790792
																													0.666773	0.643808		0.667103	0.667103
																													0.738392	0.810833		0.774068	0.774069
																													0.871341	0.725284
																													1.52056	0.857736
																													0.994891	0.83666
																													1.07372	0.884418
																													2.4846	0.909375
																													1.27394	0.869015
																													0.762998	0.750668
																													3.05595	0.950058
																													3.24773	0.934864
																													1.11161	0.76442
																													0.867679	0.872134
																													2.07779	0.944374
																													0.552931	0.732743
																													0.55523	0.795932
																													0.313192	0.769615
																													0.579919	0.790009
																													0.684682	0.822478
																													0.568829	0.825206
																													0.636471	0.788095
																													0.417759	0.708401
																													0.880793	0.84249
																													0.428298	0.741362
																													1.00127	0.839384
																													0.790871	0.794932
																													0.750371	0.787347
																													0.377724	0.688895
																													0.451466	0.733976
																													0.414698	0.721966
																													0.552931	0.761387
																													0.530593	0.76768
																													0.495843	0.821477
																													0.413159	0.755124
																													0.252377	0.762493
																													0.637471	0.757457
																													0.520901	0.784606
																													0.363984	0.690698
																													0.287754	0.637377
																													0.760489	0.75145
																													0.643438	0.792094
																													0.607805	0.809091
																													0.44148	0.693637
																													0.445787	0.765811
																													0.554082	0.809254
																													0.696671	0.872054
																													0.520901	0.754665
																													0.920399	0.891883
																													0.470804	0.793999
																													0.746115	0.847791
																													0.622303	0.757354
																													0.597234	0.820413
																													0.932089	0.729086
																													0.9833	0.719048
																													0.572179	0.740253
																													0.777879	0.797953
																													0.715613	0.877562
																													1.02702	0.80936
																													0.431262	0.827917
																													0.461236	0.72812
																													0.53893	0.803674
																													0.465361	0.852347
																													0.76633	0.837023
																													0.529391	0.786115
																													1.20667
																													0.715613
																													1.00888
																													0.972226
																													1.35722
																													0.762998
																													0.128688
																													0.997449
																													0.605705
																													1.12357
																													0.922472
																													0.761326
																													1.11618
																													1.25683
																													0.721817
																													0.623326
																													0.779515
																													1.38417
																													1.27194
																													0.912057
																													0.652287
																													0.914149
																													0.76716
																													0.569948
																													1.15709
																													0.696671
																													1.06717
																													1.31042
																													0.583204
																													0.372631
																													0.722698
																													0.602542
																													0.574401
																													0.271819
																													1.26893
																													0.846875
																													1.91939
																													1.42766
																													0.201902
																													0.283293
																													0.64935
																													0.526979
																													0.542464
																													0.174852
																													0.556376
																													0.894427
																													0.269465
																													0.706656
																													0.47752
																													0.752914
																													0.875716
																													0.645415
																													2.44819
																													0.762163
																													0.684682
																													1.45067
																													0.208116
																													0.155576
																													0.661979
																													1.22812
																													0.914846
																													1.23175
																													0.94633
																													1.0233
																													0.615097
																													1.45243
																													0.55523
																													0.30703
																													0.334816
																													0.247278
																													1.56921
																													0.434206
																													0.46809
																													0.517219
																													0.417759
																													0.506015
																													0.508526
																													1.22604
																													0.613022
																													0.353328
																													0.589721
																													1.25581
																													0.399043
																													0.595097
																													0.80997
																													0.399043
																													0.974843
																													0.742693
																													0.321224
																													0.242072
																													0.978104
																													0.972226
																													0.812325
																													0.890859
																													0.786024
																													0.195491
																													0.494556
																													0.76633
																													1.76592
																													0.142766
																													0.573291
																													2.33555
																													0.974843
																													1.20561
																													0.408508
																													0.551778
																													1.07727
																													0.217103
																													0.560936
																													0.931405
																													0.426809
																													0.690241
																													0.704851
																													0.875716
																													0.641455
																													0.713831
																													2.04317
																													1.17023
																													1.03197
																													0.362229
																													1.09137
																													0.962349
																													1.28341
																													1.72505
																													1.03074
																													1.69074
																													3.10598
																													2.27644
																													2.05714
																													3.13761
																													1.9044
																													0.95036
																													0.225733
																													0.931405
																													1.97822
																													0.296476
																													0.673426
																													1.70984
																													0.856597
																													0.865474
																													0.685612
																													1.04729
																													0.797288
																													2.17455
																													1.00064
																													0.932089
																													1.07668
																													0.833991
																													0.685612
																													0.861786
																													1.1918
																													0.490677
																													0.742693
																													1.27444
																													1.37586
																													1.04546
																													2.03942
																													0.981355
																													2.78805
																													1.57083
																													1.42945
																													1.16313
																													0.880793
																													0.61406
																													0.862525
																													1.1675
																													1.14436
																													1.01705
																													1.69112
																													1.84667
																													1.72098
																													2.05684
																													1.24409
																													1.3619
																													0.719164
																													0.647386
																													0.737529
																													2.05125
																													0.917626
																													1.17294
																													1.07134
																													0.630438
																													1.10989
																													0.374336
																													1.26189
																													0.445787
																													2.89542
																													2.89344
																													2.52377
																													1.53224
																													2.01143
																													1.62426
																													2.24885
																													3.945
																													2.24119
																													1.55658
																													1.64955
																													2.49509
																													2.01933
																													2.93301
																													3.28943
																													2.53837
																													2.42519
																													4.06257
																													2.05281
																													2.18011
																													1.48496
																													1.02267
																													1.24204
																													1.29821
																													2
																													0.813109
																													0.677199
																													1.70462
																													1.61127
																													2.23863
																													0.736665
																													1.13654
																													0.820129
																													0.502224
																													2.37369
																													0.695756
																													1.72135
																													0.643438
																													0.88584
																													1.12017
																													0.709355
																													0.824003
																													2.04161
																													1.31188
																													0.798885
																													0.902932
																													1.19713
																													0.817016
																													0.609897
																													0.577718
																													0.992327
																													0.692084
																													0.693923
																													0.755447
																													1.50244
																													0.961024
																													0.858083
																													0.680015
																													2.74152
																													0.636471
																													0.656181
																													1.44143
																													0.883681
																													0.995531
																													0.849128
																													2.68138
																													1.92006
																													1.20508
																													0.675315
																													0.254889
																													0.302853
																													0.470804
																													0.358695
																													0.704851
																													0.425314
																													0.313192
																													0.577718
																													0.440035
																													0.403804
																													0.185459
																													0.382749
																													0.332908
																													0.773774
																													0.432737
																													0.281035
																													0.413159
																													0.802067
																													0.727967
																													0.573291
																													0.645415
																													0.650331
																													0.587557
																													0.648369
																													0.630438
																													0.620253
																													0.651309
																													0.562071
																													0.620253
																													0.615097
																													0.573291
																													0.859566
																													0.569948
																													1.57367
																													0.840079
																													1.32396
																													0.410064
																													1.3906
																													1.12923
																													1.84874
																													1.74597
																													1.02267
																													2.57499
																													1.80798
																													1.79596
																													0.931405
																													0.61406
																													0.750371
																													0.547141
																													0.720934
																													0.490677
																													1.65764
																													1.48109
																													3.02326
																													1.67788
																													0.548304
																													1.58456
																													1.49522
																													1.51132
																													1.14324
																													2.69512
																													1.21666
																													1.20561
																													0.752067
																													2.2876
																													1.1675
																													1.30993
																													1.8477
																													1.0208
																													1.37262
																													2.28537
																													2.51948
																													0.864737
																													0.452875
																													1.34685
																													2.13971
																													2.35915
																													0.922472
																													1.34543
																													0.76716
																													1.37308
																													1.48838
																													1.76086
																													0.815456
																													1.63169
																													1.0902
																													0.530593
																													3.10167
																													2.2756
																													0.916932
																													1.21561
																													1.58013
																													0.734934
																													0.892288
																													0.798087
																													1.3302
																													1.1724
																													3.05262
																													1.87236
																													0.77295
																													0.673426
																													1.26541
																													0.76716
																													0.96301
																													0.640462
																													1.44496
																													0.860307
																													0.687467
																													1.10701
																													1.06538
																													0.659086
																													1.21194
																													1.22136
																													1.26692
																													0.741835
																													0.656181
																													0.727251
																													0.945338
																													0.776627
																													0.642645
																													0.945819
																													0.8092
																													0.733708
																													0.503032
																													0.923865
																													0.952256
																													0.665611
																													0.70431
																													0.590784
																													0.916106
																													0.929264
																													0.910205
																													0.902438
																													0.922862
																													0.915627
																													0.93042
																													0.949505
																													0.880021
																													0.954905
																													0.936595
																													0.872926
																													0.894728
																													0.913469
																													0.949101
																													0.904708
																													0.93536
																													0.913289
																													0.899152
																													0.932884
																													0.832501
																													0.78496
																													0.75265
																													0.890526
																													0.819937
																													0.856832
																													0.881843
																													0.92005
																													0.862379
																													0.712949
																													0.512989
																													0.620174
																													0.866672
																													0.823319
																													0.908239
																													0.844159
																													0.828368
																													0.809818
																													0.856964
																													0.954074
																													0.891919
																													0.899068
																													0.939394
																													0.839031
																													0.584719
																													0.646477
																													0.828465
																													0.736173
																													0.735257
																													0.787136
																													0.766696
																													0.743637
																													0.685087
																													0.782985
																													0.709664
																													0.707582
																													0.789576
																													0.859695
																													0.663883
																													0.804125
																													0.764296
																													0.739369
																													0.8073
																													0.850903
																													0.861357
																													0.807063
																													0.822574
																													0.821476
																													0.84699
																													0.827478
																													0.860147
																													0.905955
																													0.791048
																													0.841727
																													0.789609
																													0.866411
																													0.851757
																													0.761947
																													0.72036
																													0.849653
																													0.925235
																													0.86988
																													0.734463
																													0.882124
																													0.802846
																													0.773805
																													0.885335
																													0.72723
																													0.812404
																													0.760822
																													0.850551
																													0.873077
																													0.911876
																													0.73064
																													0.804663
																													0.861735
																													0.903443
																													0.906561
																													0.792437
																													0.795519
																													0.885889
																													0.756801
																													0.892832
																													0.950683
																													0.729779
																													0.653872
																													0.725325
																													0.867183
																													0.795275
																													0.790792
																													0.667103
																													0.774068
[truncated: 14 more columns]

## Sheet: Fig. 5
	Cell counts from lysolecithin lesions treated with various BMP/WNT pathway activators and inhibitors in the context of wildtype (WT) and conditional Sulf1/2 deletion at 7 days post lesion																																				In vitro assessment of effects of SULF2 knockdown (KD) on WNT and BMP signaling in human OPCs
	Mean from each animal																																				Panels n & o - luciferease activity
	Panel k												Panel l												Panel m												Data from Individual human samples shown
	Olig2+ cells/mm2												Olig2+CC1+ cells/mm2												%Olig2+CC1+												Panel n								Panel o
	WT						Sulf1/2 cKO						WT						Sulf1/2 cKO						WT						Sulf1/2 cKO						WNT TCF reporter								BMP BRE reporter
	Control	CHIR	XAV	A01	LDN		Control	CHIR	XAV	A01	LDN		Control	CHIR	XAV	A01	LDN		Control	CHIR	XAV	A01	LDN		Control	CHIR	XAV	A01	LDN		Control	CHIR	XAV	A01	LDN		WNT	-	-	+	+				BMP	-	-	+	+
	532.731	469.141	693.453	517.441	889.876		841.977	906.504	722.597	636.617	1181.84		188.17	103.334	522.005	86.3899	661.257		517.194	737.151	657.887	244.33	915.865		35.8674	22.1	75.208	16.0631	74.2818		60.5	81.2489	91.0448	33.6508	85.3655		SULF2KD	-	+	-	+				SULF2KD	-	+	-	+
	758.817	288.173	847.79	608.822	986.891		947.264	879.556	1075.78	694.603	1073.1		347.255	41.1675	683.172	96.9801	844.466		771.029	665.454	898.94	344.867	762.621		45.762	14.28	80.4825	16.1111	85.7529		81.395	75.6579	83.5616	37.7778	71.7525			1	0.954977	9.69599	7.9843					1	0.939815	10.6019	8.04167
	544.554	603.63	777.157	447.689	984.069		824.288	1012.56	844.074	860.615	1186.91		226.104	150.908	579.771	42.3489	872.692		521.655	818.886	724.63	389.108	1005.85		41.5278	26.34	74.679	9.45946	90.9618		63.39	80.0331	85.8491	45.2128	84.7458			1	0.818092	12.8555	7.58358					1	1.01966	12.0927	8.54635
	753.88	716.183	612.13	636.659	955.792		1069.64	947.376	734.506	579.349			376.941	148.831	489.704	201.706	843.345		938.478	653.775	571.282	350.531			50	21.187	80	31.8247	88.67		87.0838	69.8421	77.7778	60.5042				1	1.03319	11.1539	6.72716					1	0.921628	19.5403	11.5181
	632.451		1062		972		814.088	830.479	808.95	887.501			345.707		875.879		834.263		723.634	632.497	504.673	633.929			55.7692		82.474		88.235		88.8889	76.0968	62.6146	75.641				1	0.713893	12.8917	6.66719					1	1.11363	30.6999	17.6166
	680.157		891.33				900.857	1139.17		484.657			303.642		791.183				837.416	667.18		366.6			44.6429		88.764		85.79		92.9577	58.9228		73.7864												1	1.64554	20.5896	12.7079
	840.732		889.582							672.357			521.254		661.388							496.108			62		74.167
	501.327		697.608										233.953		396.679										46.6667		56.86
n	8	4	8	4	5		6	6	5	7	3		8	4	8	4	5		6	6	5	7	3		8	4	8	4	6		6	6	5	6	3			4	4	4	4					5	5	5	5
mean	655.581	519.282	808.881	552.653	957.725		899.686	952.608	837.181	687.957	1147.28		317.878	111.06	624.973	106.856	811.205		718.234	695.824	671.482	403.639	894.78		47.7795	20.9767	76.5793	18.3646	85.6153		79.0359	73.6336	80.1696	54.4288	80.6212			1	0.880038	11.6493	7.24056					1	1.12806	18.7049	11.6861
SEM	43.7022	92.1096	50.7649	43.2717	17.8265		39.7876	45.0203	63.8145	54.7023	37.119		37.5548	25.7539	56.4349	33.7565	38.0368		69.4235	28.5036	68.0484	47.5147	71.0024		2.88814	2.49861	3.30128	4.75089	2.40331		5.62615	3.36598	4.87816	7.42856	4.438			0	0.0710121	0.766984	0.324442					0	0.133753	3.58824	1.72312
	Two-way ANOVA												Two-way ANOVA												Two-way ANOVA												Using background-subtracted values								Using background-subtracted values
																																					Two-way RM ANOVA			Matching: Both factors					Two-way RM ANOVA			Matching: Both factors
	Source of Variation	% of total variation	P value	P value summary	Significant?								Source of Variation	% of total variation	P value	P value summary	Significant?								Source of Variation	% of total variation	P value	P value summary	Significant?
	Interaction	10.81	0.0083	**	Yes								Interaction	13.05	<0.0001	****	Yes								Interaction	17.29	<0.0001	****	Yes								Source of Variation		% of total variation	P value	P value summary	Significant?			Source of Variation		% of total variation	P value	P value summary
	drug	38.63	<0.0001	****	Yes								drug	47.78	<0.0001	****	Yes								drug	48.28	<0.0001	****	Yes								WNT		85.32	0.0003	***	Yes			BMP7		68.29	0.0064	**
	Sulf1/2	24.53	<0.0001	****	Yes								Sulf1/2	25.9	<0.0001	****	Yes								Sulf1/2	22.78	<0.0001	****	Yes								SULF2 KD		6.052	0.0251	*	Yes			SULF2 KD		4.14	0.0217	*
																																					WNT x SULF2 KD		5.419	0.022	*	Yes			BMP7 x SULF2 KD		4.368	0.0194	*
	ANOVA table	SS (Type III)	DF	MS	F (DFn, DFd)	P value							ANOVA table	SS (Type III)	DF	MS	F (DFn, DFd)	P value							ANOVA table	SS (Type III)	DF	MS	F (DFn, DFd)	P value							Patient x WNT		0.6516						Patient x BMP7		9.995
	Interaction	238922	4	59731	F (4, 46) = 3.894	P=0.0083							Interaction	512699	4	128175	F (4, 46) = 8.490	P<0.0001							Interaction	5466	4	1366	F (4, 46) = 12.26	P<0.0001							Patient x SULF2 KD		1.044						Patient x SULF2 KD		1.24
	drug	853557	4	213389	F (4, 46) = 13.91	P<0.0001							drug	1877256	4	469314	F (4, 46) = 31.08	P<0.0001							drug	15268	4	3817	F (4, 46) = 34.23	P<0.0001							Patient		0.6684						Patient		10.75
	Sulf1/2	542056	1	542056	F (1, 46) = 35.34	P<0.0001							Sulf1/2	1017459	1	1017459	F (1, 46) = 67.39	P<0.0001							Sulf1/2	7204	1	7204	F (1, 46) = 64.61	P<0.0001
	Residual	705563	46	15338									Residual	694507	46	15098									Residual	5129	46	111.5									ANOVA table		SS	DF	MS	F (DFn, DFd)	P value		ANOVA table		SS	DF	MS
																																					WNT		15638466	1	15638466	F (1, 3) = 392.8	P=0.0003		BMP7		64189445	1	64189445
	Difference between column means												Difference between column means												Difference between column means												SULF2 KD		1109230	1	1109230	F (1, 3) = 17.39	P=0.0251		SULF2 KD		3891561	1	3891561
	Predicted (LS) mean of WT	698.8											Predicted (LS) mean of WT	394.4											Predicted (LS) mean of WT	49.87											WNT x SULF2 KD		993311	1	993311	F (1, 3) = 19.18	P=0.0220		BMP7 x SULF2 KD		4105811	1	4105811
	Predicted (LS) mean of Sulf1/2 cKO	905											Predicted (LS) mean of Sulf1/2 cKO	676.8											Predicted (LS) mean of Sulf1/2 cKO	73.58											Patient x WNT		119432	3	39811				Patient x BMP7		9395248	4	2348812
	Difference between predicted means	-206.1											Difference between predicted means	-282.4											Difference between predicted means	-23.7											Patient x SULF2 KD		191357	3	63786				Patient x SULF2 KD		1165984	4	291496
	SE of difference	34.67											SE of difference	34.4											SE of difference	2.949											Patient		122520	3	40840				Patient		10104697	4	2526174
	95% CI of difference	-275.9 to -136.3											95% CI of difference	-351.6 to -213.2											95% CI of difference	-29.64 to -17.77											Residual		155372	3	51791				Residual		1148372	4	287093
	Data summary												Data summary												Data summary												Difference between row means								Difference between row means
	Number of columns (Sulf1/2)	2											Number of columns (Sulf1/2)	2											Number of columns (Sulf1/2)	2											Mean of Control		218.9						Mean of Control		268.9
	Number of rows (drug)	5											Number of rows (drug)	5											Number of rows (drug)	5											Mean of BMP7		2196						Mean of BMP7		3852
	Number of values	56											Number of values	56											Number of values	56											Difference between means		-1977						Difference between means		-3583
																																					SE of difference		99.76						SE of difference		685.4
	Holm-Šídák's multiple comparisons test												Holm-Šídák's multiple comparisons test												Holm-Šídák's multiple comparisons test												95% CI of difference		-2295 to -1660						95% CI of difference		-5486 to -1680
		Predicted (LS) mean diff.	Below threshold?	Summary	Adjusted P Value									Predicted (LS) mean diff.	Below threshold?	Summary	Adjusted P Value									Predicted (LS) mean diff.	Below threshold?	Summary	Adjusted P Value
	WT - Sulf1/2 cKO												WT - Sulf1/2 cKO												WT - Sulf1/2 cKO												Difference between column means								Difference between column means
	Control	-244.1	Yes	**	0.0027								Control	-400.3	Yes	****	<0.0001								Control	-31.26	Yes	****	<0.0001								Mean of SCR		1471						Mean of SCR		2502
	CHIR	-433.4	Yes	****	<0.0001								CHIR	-584.8	Yes	****	<0.0001								CHIR	-52.64	Yes	****	<0.0001								Mean of SULF2 KD		944.3						Mean of SULF2 KD		1619
	XAV	-28.31	No	ns	0.6903								XAV	-46.49	No	ns	0.5859								XAV	-3.56	No	ns	0.7564								Difference between means		526.6						Difference between means		882.2
	A01	-135.3	No	ns	0.1683								A01	-296.8	Yes	**	0.0011								A01	-36.06	Yes	****	<0.0001								SE of difference		126.3						SE of difference		241.5
	LDN	-189.5	No	ns	0.1199								LDN	-83.58	No	ns	0.5859								LDN	5	No	ns	0.7564								95% CI of difference		124.7 to 928.5						95% CI of difference		211.8 to 1553
	WT												WT												WT												Interaction CI								Interaction CI
	Control vs. CHIR	136.3	No	ns	0.1515								Control vs. CHIR	206.8	Yes	*	0.0147								Control vs. CHIR	26.81	Yes	***	0.0001								Mean diff, A1 - B1		28.27						Mean diff, A1 - B1		-23.96
	Control vs. XAV	-153.3	No	ns	0.0503								Control vs. XAV	-307.1	Yes	****	<0.0001								Control vs. XAV	-28.81	Yes	****	<0.0001								Mean diff, A2 - B2		1025						Mean diff, A2 - B2		1788
	Control vs. A01	102.9	No	ns	0.1813								Control vs. A01	211	Yes	*	0.0147								Control vs. A01	29.41	Yes	****	<0.0001								(A1 -B1) - (A2 - B2)		-996.7						(A1 -B1) - (A2 - B2)		-1812
	Control vs. LDN	-302.2	Yes	***	0.0004								Control vs. LDN	-493.3	Yes	****	<0.0001								Control vs. LDN	-37.85	Yes	****	<0.0001								95% CI of difference		-1721 to -272.4						95% CI of difference		-3143 to -481.8
																																					(B1 - A1) - (B2 - A2)		996.7						(B1 - A1) - (B2 - A2)		1812
	Sulf1/2 cKO												Sulf1/2 cKO												Sulf1/2 cKO												95% CI of difference		272.4 to 1721						95% CI of difference		481.8 to 3143
	Control vs. CHIR	-52.93	No	ns	0.6506								Control vs. CHIR	22.38	No	ns	0.7818								Control vs. CHIR	5.433	No	ns	0.7587
	Control vs. XAV	62.5	No	ns	0.6506								Control vs. XAV	46.75	No	ns	0.7818								Control vs. XAV	-1.11	No	ns	0.9721								Data summary								Data summary
	Control vs. A01	211.7	Yes	*	0.0141								Control vs. A01	314.6	Yes	***	0.0001								Control vs. A01	24.62	Yes	***	0.0008								Number of columns (SULF2 KD)		2						Number of columns (SULF2 KD)		2
	Control vs. LDN	-247.6	Yes	*	0.0207								Control vs. LDN	-176.6	No	ns	0.137								Control vs. LDN	-1.583	No	ns	0.9721								Number of rows (WNT)		2						Number of rows (BMP7)		2
																																					Number of subjects (Patient)		4						Number of subjects (Patient)		5
																																					Number of missing values		0						Number of missing values		0
[truncated: 5 more columns]

## Sheet: Fig. 6
	Luciferase assays of WNT and BMP signaling in response to WNT3A and BMP7 ligand treatment in the presence or absence of heparan sulfate mimetic PI-88																													Assessment of OPC fate following treatment with either WNT or BMP ligand in the presence or absence of PI-88
	Values normalized to maximal effect at 0.01 ng/ml dose							Values normalized to maximal effect at 0.01 ng/ml dose							Values background subtracted and normalized to mean of null								Values background subtracted and normalized to mean of null							Data from Individual human samples shown							Data from Individual human samples shown
	Panel e							Panel f							Panel g								Panel h							Panel m							Panel n
	Dose response of PI-88 treatment on WNT pathway activity							Dose response of PI-88 treatment on BMP pathway activity							Wnt repoter								BMP reporter							%O4+							%GFAP+
	PI-88 (ug/ml)	0.01	0.1	1	10	100		PI-88 (ug/ml)	0.01	0.1	1	10	100		Null/Null	PI-88/Null	Null/Wnt3a	PI-88/Wnt3a					Null/Null	PI-88/Null	Null/BMP7	PI-88/BMP7				No GF	PI-88	BMP	BMP+PI-88				No GF	PI-88	BMP	BMP+PI-88
		81.1886	87.6343	40.5486	14.9486	5.02857			105.088	103.201	58.8959	41.0135	12.7628		1.01465	1.22642	19.9936	6.93873					1.20515	0.634664	62.6119	38.4055				56.3107	56.6404	31.399	43.6146				12.6196	12.6962	28.3447	25.2757
		118.811	64.2286	34.0571	5.57714	2.97143			85.0582	70.3633	54.1122	26.6712	14.0389		0.98535	0.708324	17.0888	9.15893					0.937683	0.797416	53.223	34.7521				41.2621	45.3379	8.40868	17.143				21.304	23.5642	38.499	32.336
				23.7714	9.28	0.0914286			109.854	54.6813	53.2947	26.0514	14.9318			1.12519	21.6317	8.87658					0.857164	0.71968	63.6839	36.5077				23.2634	24.9229	1.242	2.112				34.4054	32.0548	50.623	34.518
																														33.816	38.884	11.5767	17.4779
																														23.7846	26.8493	6.075	9.814
n		2	2	3	3	3			3	3	3	3	3		2	3	3	3					3	3	3	3				5	5	5	5				3	3	3	3
mean		100	75.9314	32.7924	9.93524	2.69714			99.9999	76.0821	55.4343	31.2454	13.9111		1	1.01998	19.5714	8.32475					1	0.717253	59.8396	36.5551				35.6874	38.5269	11.7403	18.0323				22.7763	22.7717	39.1556	30.7099
SEM		18.8114	11.7029	4.88425	2.72506	1.43181			7.5965	14.2954	1.74684	4.88734	0.629389		0.0146504	0.158543	1.32832	0.697785					0.105178	0.0469983	3.32275	1.0549				6.14789	5.89936	5.19567	6.98767				6.33195	5.60236	6.43957	2.78917
	One-way analysis of variance							One-way analysis of variance							Two-way ANOVA								Two-way ANOVA							Two-way RM ANOVA		Matching: Both factors					Two-way RM ANOVA		Matching: Both factors
	P value	< 0.0001						P value	< 0.0001
	P value summary	***						P value summary	***						Source of Variation	% of total variation	P value	P value summary	Significant?				Source of Variation	% of total variation	P value	P value summary	Significant?			Source of Variation	% of total variation	P value	P value summary	Significant?			Source of Variation	% of total variation	P value	P value summary	Significant?
	Are means signif. different? (P < 0.05)	Yes						Are means signif. different? (P < 0.05)	Yes						Interaction	12.83	0.0003	***	Yes				Interaction	5.215	0.0002	***	Yes			BMP	44.43	0.0006	***	Yes			BMP	34.79	0.0139	*	Yes
	Number of groups	5						Number of groups	5						Wnt3a	67.66	<0.0001	****	Yes				Bmp7	88.35	<0.0001	****	Yes			PI-88	1.874	0.0098	**	Yes			PI-88	4.201	0.2337	ns	No
	F	28.34						F	20.39						PI-88	12.74	0.0003	***	Yes				PI-88	5.474	0.0001	***	Yes			BMP x PI-88	0.2675	0.207	ns	No			BMP x PI-88	4.192	0.1103	ns	No
	R squared	0.9341						R squared	0.8908																					Patient x BMP	1.858						Patient x BMP	0.9881
															ANOVA table	SS (Type III)	DF	MS	F (DFn, DFd)	P value			ANOVA table	SS	DF	MS	F (DFn, DFd)	P value		Patient x PI-88	0.3487						Patient x PI-88	2.953
	ANOVA Table	SS	df	MS				ANOVA Table	SS	df	MS				Interaction	84.62	1	84.62	F (1, 7) = 43.37	P=0.0003			Interaction	396.8	1	396.8	F (1, 8) = 43.49	P=0.0002		Patient	50.75						Patient	51.77
	Treatment (between columns)	507.4	4	126.9				Treatment (between columns)	4800	4	1200				Wnt3a	446.4	1	446.4	F (1, 7) = 228.8	P<0.0001			Bmp7	6723	1	6723	F (1, 8) = 736.7	P<0.0001
	Residual (within columns)	35.8	8	4.476				Residual (within columns)	588.4	10	58.84				PI-88	84.02	1	84.02	F (1, 7) = 43.06	P=0.0003			PI-88	416.6	1	416.6	F (1, 8) = 45.65	P=0.0001		ANOVA table	SS	DF	MS	F (DFn, DFd)	P value		ANOVA table	SS	DF	MS	F (DFn, DFd)	P value
	Total	543.2	12					Total	5388	14					Residual	13.66	7	1.951					Residual	73	8	9.125				BMP	2469	1	2469	F (1, 4) = 95.63	P=0.0006		BMP	443.5	1	443.5	F (1, 2) = 70.41	P=0.0139
																														PI-88	104.2	1	104.2	F (1, 4) = 21.50	P=0.0098		PI-88	53.56	1	53.56	F (1, 2) = 2.845	P=0.2337
	Dunnett's Multiple Comparison Test	Mean Diff.	q	Significant? P < 0.05?	Summary	95% CI of diff		Dunnett's Multiple Comparison Test	Mean Diff.	q	Significant? P < 0.05?	Summary	95% CI of diff		Difference between column means								Difference between column means							BMP x PI-88	14.86	1	14.86	F (1, 4) = 2.263	P=0.2070		BMP x PI-88	53.44	1	53.44	F (1, 2) = 7.597	P=0.1103
	0 vs 100	16.94	8.77	Yes	***	11.10 to 22.78		0 vs 100	50.11	8.001	Yes	***	32.01 to 68.22		Predicted (LS) mean of Null	10.29							Mean of Null	30.42						Patient x BMP	103.3	4	25.81				Patient x BMP	12.6	2	6.299
	0 vs 10	15.68	8.118	Yes	***	9.840 to 21.52		0 vs 10	40.02	6.39	Yes	***	21.92 to 58.13		Predicted (LS) mean of PI-88	4.672							Mean of PI-88	18.64						Patient x PI-88	19.38	4	4.844				Patient x PI-88	37.64	2	18.82
	0 vs 1	11.7	6.058	Yes	**	5.861 to 17.54		0 vs 1	25.94	4.142	Yes	**	7.839 to 44.05		Difference between predicted means	5.613							Difference between means	11.78						Patient	2820	4	704.9				Patient	660.1	2	330
	0 vs 0.1	4.19	1.98	No	ns	-2.205 to 10.58		0 vs 0.1	13.92	2.223	No	ns	-4.180 to 32.03		SE of difference	0.8554							SE of difference	1.744						Residual	26.27	4	6.567				Residual	14.07	2	7.034
															95% CI of difference	3.591 to 7.636							95% CI of difference	7.762 to 15.81
	Calculated with Prism 5							Calculated with Prism 5																						Difference between row means							Difference between row means
															Difference between row means								Difference between row means							Mean of null	37.11						Mean of Null	22.77
															Predicted (LS) mean of 0	1.01							Mean of 0	0.8586						Mean of BMP7	14.89						Mean of BMP	34.93
															Predicted (LS) mean of 50	13.95							Mean of 50	48.2						Difference between means	22.22						Difference between means	-12.16
															Difference between predicted means	-12.94							Difference between means	-47.34						SE of difference	2.272						SE of difference	1.449
															SE of difference	0.8554							SE of difference	1.744						95% CI of difference	15.91 to 28.53						95% CI of difference	-18.39 to -5.924
															95% CI of difference	-14.96 to -10.92							95% CI of difference	-51.36 to -43.32
																														Difference between column means							Difference between column means
															Interaction CI								Interaction CI							Mean of null	23.71						Mean of Null	30.97
															Mean diff, A1 - B1	-0.01998							Mean diff, A1 - B1	0.2827						Mean of PI-88	28.28						Mean of PI-88	26.74
															Mean diff, A2 - B2	11.25							Mean diff, A2 - B2	23.28						Difference between means	-4.564						Difference between means	4.225
															(A1 -B1) - (A2 - B2)	-11.27							(A1 -B1) - (A2 - B2)	-23						SE of difference	0.9843						SE of difference	2.505
															95% CI of difference	-15.31 to -7.221							95% CI of difference	-31.05 to -14.96						95% CI of difference	-7.297 to -1.831						95% CI of difference	-6.552 to 15.00
															(B1 - A1) - (B2 - A2)	11.27							(B1 - A1) - (B2 - A2)	23
															95% CI of difference	7.221 to 15.31							95% CI of difference	14.96 to 31.05						Interaction CI							Interaction CI
																														Mean diff, A1 - B1	-2.84						Mean diff, A1 - B1	0.004597
															Data summary								Data summary							Mean diff, A2 - B2	-6.288						Mean diff, A2 - B2	8.446
															Number of columns (PI-88)	2							Number of columns (PI-88)	2						(A1 -B1) - (A2 - B2)	3.448						(A1 -B1) - (A2 - B2)	-8.441
															Number of rows (Wnt3a)	2							Number of rows (Bmp7)	2						95% CI of difference	-2.916 to 9.812						95% CI of difference	-21.62 to 4.736
															Number of values	11							Number of values	12						(B1 - A1) - (B2 - A2)	-3.448						(B1 - A1) - (B2 - A2)	8.441
																														95% CI of difference	-9.812 to 2.916						95% CI of difference	-4.736 to 21.62
															Šídák's multiple comparisons test								Šídák's multiple comparisons test
																	Predicted (LS) mean diff.	95.00% CI of diff.	Below threshold?	Summary	Adjusted P Value				Mean Diff.	95.00% CI of diff.	Below threshold?	Summary		Data summary							Data summary
															0:Null vs. 0:PI-88		-0.01998	-4.636 to 4.596	No	ns	>0.9999		0:Null vs. 0:PI-88		0.2827	-8.262 to 8.828	No	ns		Number of columns (PI-88)	2						Number of columns (PI-88)	2
															0:Null vs. 50:Null		-18.57	-23.19 to -13.96	Yes	****	<0.0001		0:Null vs. 50:Null		-58.84	-67.38 to -50.29	Yes	****		Number of rows (BMP)	2						Number of rows (BMP)	2
															0:Null vs. 50:PI-88		-7.325	-11.94 to -2.709	Yes	**	0.0042		0:Null vs. 50:PI-88		-35.56	-44.10 to -27.01	Yes	****		Number of subjects (Patient)	5						Number of subjects (Patient)	3
															0:PI-88 vs. 50:Null		-18.55	-22.68 to -14.42	Yes	****	<0.0001		0:PI-88 vs. 50:Null		-59.12	-67.67 to -50.58	Yes	****		Number of missing values	0						Number of missing values	0
															0:PI-88 vs. 50:PI-88		-7.305	-11.43 to -3.176	Yes	**	0.0022		0:PI-88 vs. 50:PI-88		-35.84	-44.38 to -27.29	Yes	****
															50:Null vs. 50:PI-88		11.25	7.118 to 15.38	Yes	***	0.0001		50:Null vs. 50:PI-88		23.28	14.74 to 31.83	Yes	****		Holm-Šídák's multiple comparisons test
																															Mean Diff.	Below threshold?	Summary	Adjusted P Value
																														null:null vs. null:PI-88	-2.84	No	ns	0.1546
																														null:null vs. BMP7:null	23.94	Yes	***	0.0006
																														null:null vs. BMP7:PI-88	17.66	Yes	**	0.0012
																														null:PI-88 vs. BMP7:null	26.78	Yes	***	0.0005
																														null:PI-88 vs. BMP7:PI-88	20.5	Yes	***	0.0009
																														BMP7:null vs. BMP7:PI-88	-6.288	Yes	*	0.0354

## Sheet: Fig. 6c & d
Uncropped and unprocessed WB for Figure 6c & d							Membranes are typically trimmed post-transfer to create strips centered around the size range for the proteins of interest and the loadingg control
							All loading controls are ran on the same gel as the matched aABC or p-smad blot
Wnt3a Blot (aABC and B-Actin):							Representative examples show - run in triplicate on separate biological replicates
	aABC antibody													beta-actin antibody
										Protein Plus Kaleidoscope Ladder
										Bio-Rad #1610375
	Mouse anti-Active-beta-Catenin (anti-ABC) (clone 8E7) monoclonal antibody (Millipore, Cat# 05-665, RRID:AB_309887, 1:2000 dilution).													Mouse anti-Beta-Actin (8H10D10) monoclonal antibody (Cell Signaling Technology, Cat# 3700, RRID:AB_2242334, 1:10,000).
	Expected Mw = 92 Ka													Expected Mw = 45 Ka
BMP Blot (p-smad and B-Actin):
	p-smad antibody													beta-actin antibody
	Rabbit anti-Phospho-Smad1/5 (Ser463/465) (41D10) monoclonal antibody (Cell Signaling Technology, Cat# 9516, RRID:AB_491015, 1:1000 dilution).													Mouse anti-Beta-Actin (8H10D10) monoclonal antibody (Cell Signaling Technology, Cat# 3700, RRID:AB_2242334, 1:10,000).
	Expected Mw = 60 kDa													Expected Mw = 45 Ka

## Sheet: Fig. 7
	Cell counts from lysolecithin lesions at 14 dpl in control (WT) and PI-88 treated cKO mice																		TEM analysis of remyelination										Analysis of distribution of g-ratio among axons in control and PI-88 treated animals																			Analysis of distribution of axon diameter among axons in control and PI-88 treated animals
	Mean from each animal																		Mean from each animal				Data from four animals						Data from four animals									Data from four animals										Data from four animals
	Panel k			Panel l			Panel m			Panel n	cells/mm2					Panel o			Panel t				Panel u						Panel v																			Panel w
	Olig2+ cells/mm2			%Olig2+EdU+ cells among Olig2+			PLP1+ cells/mm2			Total Olig2+			Olig2+CC1+			%Olig2+CC1+			%OL Remyelinated				g-Ratio						% Frequency g-Ratio																			% Frequency Axon diameter
	WT	PI-88		WT	PI-88		WT	PI-88		WT	PI-88		WT	PI-88		Control	PI88		WT	PI88			Axon Diameter (µm)	g-ratio		Axon Diameter (µm)	g-ratio		WT									PI-88										WT
	713.563	980.05		32.08	40.61		388.7	765.7		532.73	847.868		188.17	605.62		35.8674	71.4286		51.0673	60.2941		Control	1.20667	0.85406	PI-88	0.416231	0.523108		g-ratio bin - % axons by mouse									g-ratio bin - % axons by mouse										axon diameter bin (µm) - % axons by mouse
	723.486	981.102		41.6667	40.258		344	660		758.81	1135.78		226.104	826.02		41.5278	72.7273		36.8482	63.153			0.715613	0.784015		0.381081	0.618506		0.55-0.6	0.6-0.65	0.65-0.7	0.7-0.75	0.75-0.8	0.8-0.85	0.85-0.9	0.9-0.95		0.55-0.6	0.6-0.65	0.65-0.7	0.7-0.75	0.75-0.8	0.8-0.85	0.85-0.9	0.9-0.95			>0.5	0.5-1
	771.979	862.806		36.6667	33.3333		500	540.1		544.544	644.791		345.707	345.424		55.7692	53.5714		38.2104	63.49			1.00888	0.88247		0.639466	0.724823		4.46429	4.46429	4.46429	9.82143	23.2143	29.4643	19.6429	4.46429		5.40541	13.5135	10.8108	14.4144	17.1171	14.4144	9.00901	15.3153			24.1071	50.8929
	472.209	778.09		40.3226	32.52		424.5	685		753.88	913.908		233.953	673.16		46.6667	72.8495		50.1483	45.9752			0.972226	0.754622		0.905046	0.869242		0	2.7027	2.7027	10.8108	5.40541	9.45946	33.7838	35.135		1.76991	1.76991	1.76991	7.9646	16.8142	28.3186	25.6637	15.9292			8.10811	31.0811
	680.103			42.3436						540.1	976.9		249.3	385.1		50	47.3		56.48	61.8673			1.35722	0.745327		1.17511	0.783243		3.2	2.4	4.8	15.2	16.8	13.6	21.6	22.4		3.36	9.24	5.04	10.08	25.21	18.48	15.96	12.6			7.2	56.8
	547.727			32.08						428	565.6		219.5	411.3		45	35.7						0.762998	0.769894		1.7232	0.751725		0	0	0	2.22222	15.5556	15.556	44.4444	22.2222		3	3	18	37	34	48	26	22			2.22222	20
										754.6			235.8			32.5							0.128688	0.647576		0.922472	0.837224
																							0.997449	0.7742		0.685612	0.738276
n	6	4		6	4		4	4		7	6		7	6		7	6		5	5			0.605705	0.727607		0.543637	0.673146		4	4	4	4	4	4	4	4		4	4	4	4	4	4	4	4			4	4
mean	651.511	900.512		37.5266	36.6803		414.3	662.7		616.095	847.474		242.648	541.104		43.9044	58.9295		46.5508	58.9559			1.12357	0.884051		3.25733	0.910044		1.91607	2.39175	2.99175	9.51362	15.2438	17.0199	29.8678	21.0554		3.38383	6.88086	8.90518	17.3648	23.2853	27.3032	19.1582	16.4611			10.4094	39.6935
SEM	47.3572	49.3542		1.8994	2.17472		32.9722	46.6765		51.5845	86.5672		18.6224	77.9434		3.03575	6.43929		3.84469	3.29348			0.922472	0.784645		0.921782	0.666168		1.13595	0.917997	1.09819	2.69686	3.68377	4.33841	5.77869	6.30258		0.75495	2.74986	3.56135	6.6813	4.06644	7.49087	4.10657	1.98291			4.74565	8.56381
	two-tailed t-test			two-tailed t-test			two-tailed t-test			two-tailed t-test			two-tailed t-test			two-tailed t-test			two-tailed t-test				0.761326	0.832191		0.356915	0.538382
	p-value	0.00793756		p-value	0.780158		p-value	0.00484027		p-value	0.0366588		p-value	0.00204921		p-value	0.0485453		p-value	0.0399116			1.11618	0.817892		1.05698	0.679217		Two-way RM ANOVA			Matching: Stacked																Two-way RM ANOVA
																							1.25683	0.722721		0.738392	0.709181
																							0.721817	0.756855		0.552931	0.66915		Source of Variation	% of total variation	P value	P value summary	Significant?	Geisser-Greenhouse's epsilon														Source of Variation	% of total variation
																							0.623326	0.770315		0.499681	0.644402		g-ratio x PI-88	8.767	0.1319	ns	No															axon diameter x PI-88	0.8834
																							0.779515	0.835086		0.321224	0.631676		g-ratio	49.53	0.0007	***	Yes	0.4062														axon diameter	70.49
																							1.38417	0.762181		0.408508	0.638827		PI-88	1.572	0.3561	ns	No															PI-88	0.0029
																							1.27194	0.870233		0.584296	0.744123		Animal	9.443	0.067	ns	No															Animal	0.004881
																							0.912057	0.856567		0.365729	0.63427
																							0.652287	0.824769		0.30703	0.64659		ANOVA table	SS	DF	MS	F (DFn, DFd)	P value														ANOVA table	SS
																							0.914149	0.891173		0.665817	0.675348		g-ratio x PI-88	721	7	103	F (7, 42) = 1.714	P=0.1319														axon diameter x PI-88	87.57
																							0.76716	0.852971		0.482826	0.706143		g-ratio	4073	7	581.8	F (2.843, 17.06) = 9.683	P=0.0007														axon diameter	6988
																							0.569948	0.822431		0.405378	0.633931		PI-88	129.3	1	129.3	F (1, 6) = 0.9991	P=0.3561														PI-88	0.2874
																							1.15709	0.846998		0.582111	0.794877		Animal	776.5	6	129.4	F (6, 42) = 2.154	P=0.0670														Animal	0.4838
																							0.696671	0.765607		0.482826	0.777149		Residual	2524	42	60.09																Residual	2837
																							1.06717	0.818023		0.481505	0.725267
																							1.31042	0.875909		0.962349	0.766005		Difference between column means																			Difference between column means
																							0.583204	0.784352		1.96854	0.787196		Mean of WT	12.5																		Mean of WT	16.7
																							0.372631	0.622816		0.542464	0.71807		Mean of PI88	15.34																		Mean of PI88	16.55
																							0.722698	0.896617		0.955707	0.741232		Difference between means	-2.843																		Difference between means	0.1548
																							0.602542	0.719195		1.25022	0.79426		SE of difference	2.844																		SE of difference	0.08197
																							0.574401	0.777		0.43713	0.631614		95% CI of difference	-9.802 to 4.116																		95% CI of difference	-0.04581 to 0.3553
																							0.271819	0.567646		1.04485	0.816338
																							1.26893	0.784847		1.01454	0.818525		Data summary																			Data summary
																							0.846875	0.852321		0.406946	0.628599		Number of columns (PI-88)	2																		Number of columns (PI-88)	2
																							1.91939	0.932337		0.622303	0.75522		Number of rows (g-ratio)	8																		Number of rows (axon diameter)	6
																							1.42766	0.843837		0.551778	0.768195		Number of subjects (Animal)	8																		Number of subjects (Animal)	8
																							0.201902	0.718421		0.906452	0.753513		Number of missing values	0																		Number of missing values	0
																							0.283293	0.633462		1.61718	0.701155
																							0.64935	0.902924		0.860307	0.646053		Šídák's multiple comparisons test																			Šídák's multiple comparisons test
																							0.526979	0.82797		1.28043	0.626115			Mean Diff.	95.00% CI of diff.	Below threshold?	Summary	Adjusted P Value															Mean Diff.
																							0.542464	0.752447		0.660052	0.647393		WT - PI88																			WT - PI88
																							0.174852	0.69282		3.61367	0.930834		0.55-0.6	-1.468	-7.461 to 4.526	No	ns	0.959														>0.5	-0.5734
																							0.556376	0.844162		2.34833	0.849129		0.6-0.65	-4.489	-20.79 to 11.81	No	ns	0.837														0.5-1	-3.666
																							0.894427	0.836261		0.562071	0.567888		0.65-0.7	-5.913	-27.35 to 15.53	No	ns	0.8259														1-1.5	2.01
																							0.269465	0.596867		2.29649	0.839238		0.7-0.75	-7.851	-45.87 to 30.17	No	ns	0.963														1.5-2	-1.412
																							0.706656	0.877575		3.94064	0.914278		0.75-0.8	-8.042	-30.61 to 14.53	No	ns	0.8212														2-2.5	4.9
																							0.47752	0.60379		2.22379	0.800239		0.8-0.85	-10.28	-50.16 to 29.60	No	ns	0.9356														>2.5	-0.33
																							0.752914	0.851326		1.87678	0.824234		0.85-0.9	10.71	-19.83 to 41.25	No	ns	0.8089
																							0.875716	0.840086		1.829	0.835706		0.9-0.95	4.594	-33.20 to 42.39	No	ns	0.9976
																							0.645415	0.799169		3.33061	0.914211
																							2.44819	0.907185		2.74477	0.900508
																							0.762163	0.896001		1.76159	0.921453
																							0.684682	0.811368		1.89199	0.828778
																							1.45067	0.859546		1.13373	0.930243
																							0.208116	0.523635		2.2255	0.880233
																							0.155576	0.5581		1.4214	0.884337
																							0.661979	0.811014		2.11997	0.688109
																							1.22812	0.848901		0.994891	0.671924
																							0.914846	0.879688		1.1488	0.707107
																							1.23175	0.848314		0.711149	0.882288
																							0.94633	0.856186		0.834755	0.883354
																							1.0233	0.844348		0.476184	0.784804
																							0.615097	0.727607		0.869878	0.576542
																							1.45243	0.845227		1.07134	0.684677
																							0.55523	0.816497		0.77295	0.758126
																							0.30703	0.714384		0.863263	0.750722
																							0.334816	0.743948		1.3883	0.718352
																							0.247278	0.598506		0.577718	0.655369
																							1.56921	0.852142		0.486768	0.649437
																							0.434206	0.798706		0.564333	0.734818
																							0.46809	0.677249		0.369196	0.700589
																							0.517219	0.798935		0.435671	0.69106
																							0.417759	0.785568		0.794086	0.725283
																							0.506015	0.72255		0.813892	0.754686
																							0.508526	0.828137		0.787643	0.825877
																							1.22604	0.80038		0.935499	0.646636
																							0.613022	0.918073		0.705754	0.841625
																							0.353328	0.757033		0.465361	0.571223
																							0.589721	0.800528		0.495843	0.810224
																							1.25581	0.825662		0.502224	0.712525
																							0.399043	0.73721		0.647386	0.767858
																							0.595097	0.757097		0.598299	0.652007
																							0.80997	0.823726		0.698497	0.8841
																							0.399043	0.771517		1.10874	0.618942
																							0.974843	0.811436		0.66486	0.813765
																							0.742693	0.870053		0.99361	0.853855
																							0.321224	0.757937		1.21088	0.825511
																							0.242072	0.674867		0.560936	0.699363
																							0.978104	0.870529		0.624347	0.75
																							0.972226	0.885171		0.525769	0.786278
																							0.812325	0.795771		0.841594	0.705207
																							0.890859	0.828782		0.812325	0.743921
																							0.786024	0.848913		3.28672	0.955822
																							0.195491	0.580585		1.68697	0.926057
																							0.494556	0.754807		2.49458	0.925834
																							0.76633	0.862989		1.1281	0.92207
																							1.76592	0.913275		1.6676	0.885826
																							0.142766	0.474713		1.53307	0.903533
																							0.573291	0.838449		1.93295	0.910752
																							2.33555	0.735247		2.6532	0.951087
																							0.974843	0.881983		2.48306	0.853573
																							1.20561	0.878332		0.566585	0.571706
																							0.408508	0.846077		4.1617	0.939849
																							0.551778	0.801544		2.17015	0.829423
																							1.07727	0.778279		1.84598	0.859266
																							0.217103	0.707107		1.76375	0.825446
																							0.560936	0.796845		3.25322	0.919003
																							0.931405	0.867939		2.82753	0.924558
																							0.426809	0.813657		1.829	0.944609
																							0.690241	0.689364		0.957039	0.876449
																							0.704851	0.65646		1.0902	0.915162
																							0.875716	0.768996		1.7456	0.947397
																							0.641455	0.734938		1.47376	0.785404
																							0.713831	0.749006		1.00635	0.815983
																							2.04317	0.906826		2.57746	0.798114
																							1.17023	0.791029		1.55494	0.826574
																							1.03197	0.797334		1.51174	0.802167
																							0.362229	0.648389		1.7035	0.759702
																							1.09137	0.839087		0.978755	0.671044
																							0.962349	0.946214		1.10816	0.728385
																							1.28341	0.886577		2.72053	0.902194
																							1.72505	0.94515		0.683751	0.799608
																							1.03074	0.869158		0.768819	0.777282
																							1.69074	0.89031		0.566585	0.567309
																							3.10598	0.946741		1.92668	0.725909
																							2.27644	0.923004		2.13762	0.955608
																							2.05714	0.89686		1.36517	0.926589
																							3.13761	0.956664		2.37798	0.946787
																							1.9044	0.94679		2.50121	0.95998
																							0.95036	0.885603		2.1631	0.915952
																							0.225733	0.662994		1.27094	0.813296
																							0.931405	0.866503		1.77742	0.870468
																							1.97822	0.928024		1.4555	0.911183
																							0.296476	0.814531		1.58215	0.892657
																							0.673426	0.862099		0.33099	0.68366
																							1.70984	0.947384		0.717391	0.838947
																							0.856597	0.912343		2.34181	0.942432
																							0.865474	0.919145		3.07155	0.938748
																							0.685612	0.871355		3.4764	0.944353
																							1.04729	0.707724		1.7518	0.918898
																							0.797288	0.826778		1.84045	0.904379
																							2.17455	0.777661		0.395838	0.705674
																							1.00064	0.892386		1.45243	0.903196
																							0.932089	0.910316		1.10816	0.861789
																							1.07668	0.890715		1.25073	0.886947
																							0.833991	0.860138		0.810756	0.82616
																							0.685612	0.855653		2.74616	0.946798
																							0.861786	0.862886		2.70715	0.947589
																							1.1918	0.897248		1.38509	0.898373
																							0.490677	0.81292		0.647386	0.802394
																							0.742693	0.825766		1.18322	0.830859
																							1.27444	0.938039		1.79277	0.799006
																							1.37586	0.914719		1.50498	0.774379
																							1.04546	0.862639		1.12357	0.87614
																							2.03942	0.933718		0.440035	0.729019
																							0.981355	0.873863		0.887277	0.833764
																							2.78805	0.954972		1.58456	0.808403
																							1.57083	0.943269		1.25835	0.906392
																							1.42945	0.925655		0.606756	0.819813
																							1.16313	0.916256		0.750371	0.746577
																							0.880793	0.88703		1.21927	0.749038
																							0.61406	0.881421		1.3906	0.828593
																							0.862525	0.906299		0.974843	0.700794
																							1.1675	0.920065		0.93754	0.811804
																							1.14436	0.93496		1.06059	0.802531
																							1.01705	0.907025		1.77204	0.793695
																							1.69112	0.928334		1.45111	0.841923
																							1.84667	0.933195		1.35722	0.881714
																							1.72098	0.899745		1.18859	0.886548
																							2.05684	0.924806		0.792481	0.795527
																							1.24409	0.871694		0.572179	0.858132
																							1.3619	0.882861		1.06119	0.87259
																							0.719164	0.764862		0.381081	0.671262
																							0.647386	0.749289		0.651309	0.815273
																							0.737529	0.721617		0.902932	0.850871
																							2.05125	0.918402		0.897981	0.791273
																							0.917626	0.825922		0.740975	0.847545
																							1.17294	0.815239		1.14157	0.781036
																							1.07134	0.827122		0.922472	0.810852
																							0.630438	0.718124		0.726215	0.779127
																							1.10989	0.867822		1.07845	0.886024
																							0.374336	0.651698		1.11103	0.849739
																							1.26189	0.735294		0.817016	0.834196
																							0.445787	0.802887		1.18483	0.839407
																							1.03567	0.727251		3.50723	0.831739
																							1.25022	0.945338		1.08962	0.834603
																							1.20983	0.776627		1.46553	0.868735
																							0.673426	0.642645		1.04851	0.748835
																							2.18332	0.945819		1.05698	0.799799
																							1.36936	0.8092		0.506015	0.696784
																							0.6274	0.733708		0.977453	0.860876
																							0.363984	0.503032		0.836279	0.804615
																							2.46116	0.923865		1.42543	0.848007
																							2.11516	0.952256		1.95491	0.88724
																							0.790066	0.665611		1.02205	0.844419
																							1.35675	0.70431		1.75143	0.889272
																							0.523341	0.590784		1.28241	0.869399
																							1.04119	0.916106		0.696671	0.888155
																							1.37632	0.929264		1.893	0.887668
																							1.10931	0.910205		1.12527	0.880884
																							0.740115	0.902438		3.05762	0.879954
																							0.952369	0.922862		0.883681	0.794549
																							0.958369	0.915627		1.38279	0.854019
																							1.36517	0.93042		0.5908	0.826615
																							2.28621	0.949505		1.08317	0.84958
																							0.80997	0.880021		1.16586	0.830764
																							1.31382	0.954905		1.00698	0.817181
																							1.06657	0.936595		1.30847	0.858395
																							0.696671	0.872926		0.913452	0.884094
																							0.615097	0.894728		0.757132	0.812892
																							0.805238	0.913469		0.821681	0.852072
																							1.42275	0.949101		2.13553	0.893629
																							1.09835	0.904708		1.5627	0.828765
																							1.17511	0.93536		1.04911	0.863779
																							1.07668	0.913289		1.15378	0.860892
																							0.779515	0.899152		1.94117	0.774283
																							1.45287	0.932884		2.21431	0.79021
																							0.851376	0.832501		1.20931	0.758387
																							0.55752	0.78496		2.36374	0.794462
																							1.39973	0.75265		0.488074	0.649709
																							0.722698	0.890526		0.864737	0.590402
																							0.712044	0.819937		2.03661	0.841873
																							1.8822	0.856832		1.0208	0.871908
																							0.917626	0.881843		1.39151	0.788788
																							1.10874	0.92005		0.969602	0.759911
																							0.822456	0.862379		0.853617	0.796775
																							0.861047	0.712949		1.37725	0.910023
																							0.252377	0.512989		0.890859	0.840923
																							0.264695	0.620174		0.707557	0.670565
																							0.923852	0.866672		0.84235	0.912462
																							2.70315	0.823319		1.28638	0.91605
																							4.14145	0.908239		0.413159	0.623222
																							4.53914	0.844159		1.07075	0.818622
																							2.81217	0.828368		0.369196	0.72423
																							2.92627	0.809818		0.908558	0.879883
																							3.99043	0.856964		1.11218	0.895812
																							3.13781	0.954074		0.474845	0.83975
																							3.23988	0.891919		1.44319	0.883208
																							4.68226	0.899068		1.05517	0.832527
																							3.91795	0.939394		0.940253	0.633919
																							4.06178	0.839031		0.473502	0.754705
																							1.50159	0.584719		0.444356	0.787401
																							1.02516	0.646477		0.503491	0.762805
																							0.926606	0.828465		0.220017	0.619547
																							0.551778	0.736173		0.603599	0.798105
																							0.544808	0.735257		0.405378	0.676348
																							0.701227	0.787136		0.621279	0.880305
																							0.799681	0.766696		0.83932	0.799566
																							0.677199	0.743637		0.540111	0.678115
																							0.531792	0.685087		0.491974	0.735738
																							0.394226	0.782985		0.313192	0.763763
																							0.595097	0.709664		0.530593	0.809806
																							0.688393	0.707582		0.577718	0.778769
																							0.871341	0.789576		0.581016	0.815983
																							0.868412	0.859695		0.53893	0.841472
																							0.674372	0.663883		0.856597	0.890111
																							0.740115	0.804125		0.283293	0.614203
																							0.827859	0.764296		0.379406	0.803563
																							0.511025	0.739369		0.201902	0.640513
																							0.991043	0.8073		0.69484	0.86717
																							0.788452	0.850903		0.835517	0.746264
																							0.705754	0.861357		0.630438	0.830822
																							0.78359	0.807063		1.59817	0.942522
																							0.89869	0.822574		0.816237	0.766577
																							1.04363	0.821476		0.276465	0.614295
																							0.680015	0.84699		1.27694	0.929667
																							0.671532	0.827478		0.242072	0.58373
																							0.714722	0.860147		0.509777	0.819178
																							0.665817	0.905955		0.571064	0.697633
																							0.725338	0.791048		0.497125	0.575868
																							1.32732	0.841727		1.03012	0.756123
																							0.76716	0.789609		0.311152	0.660895
																							1.03628	0.866411		0.478852	0.69843
																							0.812325	0.851757		1.29625	0.805676
																							0.537747	0.761947		2.01712	0.924622
																							0.494556	0.72036		1.5172	0.918908
																							0.572179	0.849653		0.710252	0.78234
																							0.758812	0.925235		0.659086	0.662471
																							0.890144	0.86988		0.854363	0.742625
																							0.698497	0.734463		0.813109	0.781401
																							1.09835	0.882124		1.19553	0.783231
																							0.556376	0.802846		0.469449	0.647999
																							0.705754	0.773805		0.718278	0.65885
																							0.888712	0.885335		0.644427	0.543899
																							1.20297	0.72723		0.697585	0.650411
																							0.502224	0.812404		0.992969	0.883759
																							0.630438	0.760822		1.38693	0.795858
																							1.0861	0.850551		0.960361	0.779675
																							0.878621	0.873077		0.864	0.807363
																							1.28589	0.911876		0.835517	0.886694
																							0.601484	0.73064		1.26743	0.932875
																							0.89585	0.804663		0.435671	0.656228
																							2.32187	0.861735		0.814674	0.586038
																							1.19873	0.903443		1.18214	0.936803
																							0.938898	0.906561		0.815456	0.867272
																							0.609897	0.792437		1.11161	0.902464
																							0.408508	0.795519		0.894427	0.89329
																							1.04485	0.885889		1.23794	0.921074
																							0.562071	0.756801		0.707557	0.695266
																							1.66684	0.892832		1.37493	0.909253
																							1.50794	0.950683		0.87426	0.839674
																							0.489378	0.729779		1.22032	0.869847
																							0.551778	0.653872		1.0418	0.865264
																							0.566585	0.725325		1.19447	0.826142
																							1.03628	0.867183		0.794888	0.754626
																							0.657151	0.795275		0.759651	0.745539
																							0.752067	0.790792		1.51426	0.849208
																							0.806028	0.667103		0.732329	0.730008
																							0.610941	0.774068		1.96336	0.884715
																							2.89542	0.961945		1.05456	0.806549
																							2.89344	0.889514		1.42453	0.850163
																							2.52377	0.86542		1.94117	0.797063
																							1.53224	0.891674		0.904342	0.801249
																							2.01143	0.935249		1.05396	0.799853
																							1.62426	0.822677		1.07786	0.848751
																							2.24885	0.891959		2.06425	0.880864
																							3.945	0.968486		0.902227	0.861988
																							2.24119	0.859376		2.39453	0.899255
																							1.55658	0.86162		1.42275	0.837768
																							1.64955	0.801864		1.04607	0.815706
																							2.49509	0.829352		0.597234	0.785328
																							2.01933	0.949841		1.33879	0.855599
																							2.93301	0.859041		1.10701	0.769652
																							3.28943	0.933322		1.01768	0.944683
																							2.53837	0.94093		0.779515	0.742165
																							2.42519	0.922869		0.942959	0.835047
																							4.06257	0.944317		0.973535	0.900745
																							2.05281	0.891628		0.668681	0.912005
																							2.18011	0.879354		1.43833	0.758872
																							1.48496	0.885019		1.04241	0.817295
																							1.02267	0.858093		0.494556	0.781962
																							1.24204	0.859049		0.968945	0.850029
																							1.29821	0.877543		0.522122	0.723345
																							2	0.902043		0.543637	0.753151
																							0.813109	0.837467		0.507272	0.722471
																							0.677199	0.758947		2.05281	0.863939
																							1.70462	0.830135		0.773774	0.845154
																							1.61127	0.91542		1.1816	0.904047
																							2.23863	0.862688		0.736665	0.830926
																							0.736665	0.85408		0.573291	0.822901
																							1.13654	0.895311		0.569948	0.746169
																							0.820129	0.82434		1.5151	0.751121
																							0.502224	0.754298		0.658119	0.556466
																							2.37369	0.938189		0.913452	0.790947
																							0.695756	0.749199		2.58684	0.742122
																							1.72135	0.759624		3.22964	0.783156
																							0.643438	0.866359		2.35429	0.857591
																							0.88584	0.843883		3.54875	0.806869
																							1.12017	0.760297		1.31769	0.722649
																							0.709355	0.818225		0.911358	0.766757
																							0.824003	0.792337		0.47752	0.688146
																							2.04161	0.827011		0.67248	0.789874
																							1.31188	0.78922		0.753759	0.737497
																							0.798885	0.73875		0.428298	0.669775
																										0.702135	0.697267
																										1.54796	0.720643
																										0.599363	0.561323
																										0.861786	0.827208
																										0.586472	0.742307
																										0.663901	0.735847
																										0.615097	0.758671
																										1.06298	0.724896
																										1.09195	0.825964
																										1.4677	0.709841
																										1.18214	0.711827
																										1.86725	0.842935
																										1.3938	0.902572
																										1.00951	0.791188
																										0.626384	0.627986
																										0.827859	0.643556
																										0.740115	0.788281
																										0.720934	0.830174
																										2.06919	0.717922
																										0.974843	0.678388
																										1.03935	0.746678
																										1.74341	0.765664
																										1.11561	0.751709
																										0.932089	0.682064
																										0.592952	0.617001
																										1.46596	0.744449
																										1.49479	0.803618
																										3.84575	0.845857
																										4.25164	0.926128
																										3.67068	0.823178
																										2.65416	0.907148
																										2.92409	0.837253
																										2.40514	0.72434
																										0.88584	0.706534
																										2.19467	0.757117
																										0.922472	0.545603
																										1.37029	0.840202
																										2.18769	0.934079
																										2.67234	0.939149
																										1.56921	0.886799
																										1.8283	0.928757
																										3.0407	0.947242
																										2.10217	0.935128
																										1.71728	0.880208
																										3.13172	0.825389
																										5.17133	0.971189
																										2.23407	0.936221
																										1.29625	0.863492
																										1.58978	0.926755
																										0.94969	0.830698
																										1.42855	0.839152
																										0.670583	0.765118
																										2.40037	0.908496
																										0.986534	0.829631
																										1.29526	0.818884
																										0.654237	0.663167
																										1.225	0.834396
																										3.89529	0.881317
																										0.641455	0.727077
																										0.601484	0.707107
																										1.04424	0.80959
																										2.07625	0.889187
																										1.2072	0.839564
																										1.50752	0.854721
																										1.57811	0.865472
																										1.10874	0.7981
																										1.29083	0.825164
																										0.916237	0.715017
																										1.73976	0.860475
																										1.80233	0.830961
																										1.26088	0.80144
																										1.4088	0.852455
																										1.27943	0.831627
																										0.785214	0.787222
																										0.85734	0.779338
																										1.11275	0.839559
																										0.730587	0.816172
																										0.613022	0.769655
																										1.44804	0.807712
																										2.02091	0.868229
																										1.0902	0.866722
																										0.44148	0.675808
																										0.938898	0.80608
																										0.643438	0.819443
																										0.978104	0.878544
																										0.715613	0.806527
																										1.04485	0.706078
[truncated: 10 more columns]

## Sheet: Fig. 8
	Examination of effects of PI-88 treatment in WT and Sulf1/2 cKO mice																								Analysis of WNT and BMP target gene expression among OPCs following demyelination
	Mean counts per animal																								Mean counts per animal
	Panel m								Panel n								Panel o								Panel p								Panel q
	Olig2+ cells/mm2								Olig2+CC1+ cells/mm2								% Olig2+CC1+ among Olig2+								%Apcdd1+ OPC								%ID4+ OPC
	Control		PI88						Control		PI88						Control		PI88						Control		PI88						Control		PI88
	WT	Sulf1/2	WT	Sulf1/2					WT	Sulf1/2	WT	Sulf1/2					WT	Sulf1/2	WT	Sulf1/2					WT	Sulf1/2	WT	Sulf1/2					WT	Sulf1/2	WT	Sulf1/2
	532.731	947.264	847.868	824.056					188.17	771.029	605.62	689.071					35.8674	81.395	71.4286	83.421					51.8987	31.1111	14.2857	7.14286					18.75	8	5	1.81818
	758.817	1069.64	1135.78	732.979					226.104	938.478	826.02	654.01					41.5278	87.0838	72.7273	88.965					35.7143	23.5294	37.5	15.7895					10	5.26316	6.66667	4.61538
	544.554	814.088	644.791	884.978					345.707	723.634	345.424	781.955					55.7692	88.8889	53.5714	88.1034					64.7059	11.7647	17.8571	16					16.1765	6.25	9.09091	3.33333
	753.88	900.857	913.908	639.705					233.953	837.416	673.16	778.448					46.6667	92.9577	72.8495	92.1162					75	23.0769	23.5294	17.1429					10	8.33333	10	9.09091
				845.071																					40.4255	9.615	25							5	8.57143
																										16
n	4	4	4	5					4	4	4	4					4	4	4	4					5	6	5	4					4	5	5	4
mean	647.496	932.962	885.586	785.358					248.483	817.639	612.556	725.871					44.9578	87.5814	67.6442	88.1514					53.5489	19.1829	23.6345	14.0188					13.7316	6.5693	7.8658	4.71445
SEM	62.9007	53.2659	101.161	44.1279					33.9144	46.5499	100.269	32.1817					4.22499	2.40024	4.70192	1.79724					7.34046	3.33188	3.96803	2.31118					2.21757	0.686636	0.900121	1.56682
	Two-way ANOVA								Two-way ANOVA								Two-way ANOVA								Two-way ANOVA								Two-way ANOVA
	Source of Variation	% of total variation	P value	P value summary	Significant?				Source of Variation	% of total variation	P value	P value summary	Significant?				Source of Variation	% of total variation	P value	P value summary	Significant?				Source of Variation	% of total variation	P value	P value summary	Significant?				Source of Variation	% of total variation	P value	P value summary	Significant?
	Interaction	35.98	0.0126	*	Yes				Interaction	22.57	0.0025	**	Yes				Interaction	8.73	0.0082	**	Yes				Interaction	11.73	0.0198	*	Yes				Interaction	5.982	0.1608	ns	No
	PI88	1.98	0.5093	ns	No				PI88	8.055	0.0425	*	Yes				PI-88	9.653	0.0061	**	Yes				PI88	23.56	0.0021	**	Yes				PI88	22.17	0.0128	*	Yes
	Sulf1/2	8.299	0.1881	ns	No				Sulf1/2	50.59	0.0001	***	Yes				Sulf1/2	71.13	<0.0001	****	Yes				Sulf1/2	37.03	0.0003	***	Yes				Sulf1/2	39.56	0.0019	**	Yes
	ANOVA table	SS (Type III)	DF	MS	F (DFn, DFd)	P value			ANOVA table	SS	DF	MS	F (DFn, DFd)	P value			ANOVA table	SS	DF	MS	F (DFn, DFd)	P value			ANOVA table	SS (Type III)	DF	MS	F (DFn, DFd)	P value			ANOVA table	SS (Type III)	DF	MS	F (DFn, DFd)	P value
	Interaction	156590	1	156590	F (1, 13) = 8.368	P=0.0126			Interaction	207791	1	207791	F (1, 12) = 14.42	P=0.0025			Interaction	489.1	1	489.1	F (1, 12) = 9.993	P=0.0082			Interaction	750.1	1	750.1	F (1, 16) = 6.706	P=0.0198			Interaction	17.88	1	17.88	F (1, 14) = 2.193	P=0.1608
	PI88	8619	1	8619	F (1, 13) = 0.4606	P=0.5093			PI88	74149	1	74149	F (1, 12) = 5.147	P=0.0425			PI-88	540.9	1	540.9	F (1, 12) = 11.05	P=0.0061			PI88	1507	1	1507	F (1, 16) = 13.47	P=0.0021			PI88	66.23	1	66.23	F (1, 14) = 8.126	P=0.0128
	Sulf1/2	36119	1	36119	F (1, 13) = 1.930	P=0.1881			Sulf1/2	465766	1	465766	F (1, 12) = 32.33	P=0.0001			Sulf1/2	3985	1	3985	F (1, 12) = 81.42	P<0.0001			Sulf1/2	2369	1	2369	F (1, 16) = 21.18	P=0.0003			Sulf1/2	118.2	1	118.2	F (1, 14) = 14.50	P=0.0019
	Residual	243273	13	18713					Residual	172880	12	14407					Residual	587.4	12	48.95					Residual	1790	16	111.9					Residual	114.1	14	8.15
	Difference between column means								Difference between column means								Difference between column means								Difference between column means								Difference between column means
	Predicted (LS) mean of WT	766.5							Mean of WT	430.5							Mean of WT	56.3							Predicted (LS) mean of WT	38.59							Predicted (LS) mean of WT	10.8
	Predicted (LS) mean of Sulf1/2	859.2							Mean of Sulf1/2	771.8							Mean of Sulf1/2	87.87							Predicted (LS) mean of Sulf1/2	16.6							Predicted (LS) mean of Sulf1/2	5.642
	Difference between predicted means	-92.62							Difference between means	-341.2							Difference between means	-31.57							Difference between predicted means	21.99							Difference between predicted means	5.157
	SE of difference	66.67							SE of difference	60.01							SE of difference	3.498							SE of difference	4.779							SE of difference	1.354
	95% CI of difference	-236.6 to 51.40							95% CI of difference	-472.0 to -210.5							95% CI of difference	-39.19 to -23.94							95% CI of difference	11.86 to 32.12							95% CI of difference	2.252 to 8.061
	Difference between row means								Difference between row means								Difference between row means								Difference between row means								Difference between row means
	Predicted (LS) mean of Control	790.2							Mean of Control	533.1							Mean of Control	66.27							Predicted (LS) mean of Control	36.37							Predicted (LS) mean of Control	10.15
	Predicted (LS) mean of PI88	835.5							Mean of PI88	669.2							Mean of PI88	77.9							Predicted (LS) mean of PI88	18.83							Predicted (LS) mean of PI88	6.29
	Difference between predicted means	-45.24							Difference between means	-136.2							Difference between means	-11.63							Difference between predicted means	17.54							Difference between predicted means	3.86
	SE of difference	66.67							SE of difference	60.01							SE of difference	3.498							SE of difference	4.779							SE of difference	1.354
	95% CI of difference	-189.3 to 98.78							95% CI of difference	-266.9 to -5.393							95% CI of difference	-19.25 to -4.006							95% CI of difference	7.409 to 27.67							95% CI of difference	0.9559 to 6.765
	Interaction CI								Interaction CI								Interaction CI								Interaction CI								Interaction CI
	Mean diff, A1 - B1	-285.5							Mean diff, A1 - B1	-569.2							Mean diff, A1 - B1	-42.62							Mean diff, A1 - B1	34.37							Mean diff, A1 - B1	7.162
	Mean diff, A2 - B2	100.2							Mean diff, A2 - B2	-113.3							Mean diff, A2 - B2	-20.51							Mean diff, A2 - B2	9.616							Mean diff, A2 - B2	3.151
	(A1 -B1) - (A2 - B2)	-385.7							(A1 -B1) - (A2 - B2)	-455.8							(A1 -B1) - (A2 - B2)	-22.12							(A1 -B1) - (A2 - B2)	24.75							(A1 -B1) - (A2 - B2)	4.011
	95% CI of difference	-673.7 to -97.65							95% CI of difference	-717.4 to -194.3							95% CI of difference	-37.36 to -6.872							95% CI of difference	4.489 to 45.01							95% CI of difference	-1.798 to 9.820
	(B1 - A1) - (B2 - A2)	385.7							(B1 - A1) - (B2 - A2)	455.8							(B1 - A1) - (B2 - A2)	22.12							(B1 - A1) - (B2 - A2)	-24.75							(B1 - A1) - (B2 - A2)	-4.011
	95% CI of difference	97.65 to 673.7							95% CI of difference	194.3 to 717.4							95% CI of difference	6.872 to 37.36							95% CI of difference	-45.01 to -4.489							95% CI of difference	-9.820 to 1.798
	Data summary								Data summary								Data summary								Data summary								Data summary
	Number of columns (Sulf1/2)	2							Number of columns (Sulf1/2)	2							Number of columns (Sulf1/2)	2							Number of columns (Sulf1/2)	2							Number of columns (Sulf1/2)	2
	Number of rows (PI88)	2							Number of rows (PI88)	2							Number of rows (PI-88)	2							Number of rows (PI88)	2							Number of rows (PI88)	2
	Number of values	17							Number of values	16							Number of values	16							Number of values	20							Number of values	18
	Number of values	16
	Holm-Šídák's multiple comparisons test								Holm-Šídák's multiple comparisons test								Holm-Šídák's multiple comparisons test								Holm-Šídák's multiple comparisons test								Holm-Šídák's multiple comparisons test
		Predicted (LS) mean diff.	Below threshold?	Summary	Adjusted P Value					Mean Diff.	Below threshold?	Summary	Adjusted P Value					Mean Diff.	Below threshold?	Summary	Adjusted P Value					Predicted (LS) mean diff.	Below threshold?	Summary	Adjusted P Value					Predicted (LS) mean diff.	Below threshold?	Summary	Adjusted P Value
	WT - Sulf1/2								Control:WT vs. Control:Sulf1/2	-569.2	Yes	***	0.0001				Control:WT vs. Control:Sulf1/2	-42.62	Yes	****	<0.0001				Control:WT vs. Control:Sulf1/2	34.37	Yes	***	0.0003				Control:WT vs. Control:Sulf1/2	7.162	Yes	*	0.0109
	Control	-285.5	Yes	*	0.0224				Control:WT vs. PI88:WT	-364.1	Yes	**	0.0042				Control:WT vs. PI88:WT	-22.69	Yes	**	0.0025				Control:WT vs. PI88:WT	29.91	Yes	**	0.0015				Control:WT vs. PI88:WT	5.866	Yes	*	0.0333
	PI88	100.2	No	ns	0.2946				Control:WT vs. PI88:Sulf1/2	-477.4	Yes	***	0.0006				Control:WT vs. PI88:Sulf1/2	-43.19	Yes	****	<0.0001				Control:WT vs. PI88:Sulf1/2	39.53	Yes	***	0.0003				Control:WT vs. PI88:Sulf1/2	9.017	Yes	**	0.0032
									Control:Sulf1/2 vs. PI88:WT	205.1	No	ns	0.0945				Control:Sulf1/2 vs. PI88:WT	19.94	Yes	**	0.0041				Control:Sulf1/2 vs. PI88:WT	-4.452	No	ns	0.7088				Control:Sulf1/2 vs. PI88:WT	-1.297	No	ns	0.5765
									Control:Sulf1/2 vs. PI88:Sulf1/2	91.77	No	ns	0.3705				Control:Sulf1/2 vs. PI88:Sulf1/2	-0.57	No	ns	0.9102				Control:Sulf1/2 vs. PI88:Sulf1/2	5.164	No	ns	0.7088				Control:Sulf1/2 vs. PI88:Sulf1/2	1.855	No	ns	0.5765
									PI88:WT vs. PI88:Sulf1/2	-113.3	No	ns	0.3705				PI88:WT vs. PI88:Sulf1/2	-20.51	Yes	**	0.0041				PI88:WT vs. PI88:Sulf1/2	9.616	No	ns	0.4767				PI88:WT vs. PI88:Sulf1/2	3.151	No	ns	0.3234

## Sheet: Fig. S1
	Heatmap of heparanome-related genes - Expression in mouse development
	Data from Zhang et al., 2014
	GSE52564
	FPKM data supplied by Ben Barres (Stanford)
	gene.symbol	A1	A2	N1	N2	OPC1	OPC2	GC1	GC2	MOG1	MOG2	MGL1	MGL2	Endo1	Endo2
	Xylt1	17.7591	20.2501	3.4609	4.04589	62.204	61.1661	19.8582	14.9788	0.136428	0.574017	0.117265	0.135757	0.19268	0.186131
	Xylt2	9.57254	8.01305	6.21878	5.42251	9.93294	16.7523	5.24499	6.89224	3.08016	3.34312	5.77634	7.80089	9.2281	9.38442
	B4galt1	4.29257	4.85105	1.89357	1.42483	4.8878	1.36038	0.220879	0.22302	0.122953	0.300418	99.2965	82.9886	21.2614	20.0628
	B3galt6	3.93708	3.15088	5.73817	4.17054	3.31154	4.68654	2.16564	2.57305	1.001	1.29236	2.05148	3.22035	2.52442	2.87337
	B3gat3	14.731	15.2979	29.5725	26.8375	19.2623	32.3811	20.6588	26.5973	21.6485	28.5258	18.6079	31.112	17.5899	21.2276
	Extl2	13.1089	11.5252	12.1031	15.1863	24.5213	28.2301	14.2642	13.5755	6.22241	7.27754	4.51068	4.47394	4.65829	4.65422
	Ext1	14.7809	17.7129	5.54466	5.76902	12.684	18.4303	5.53113	9.35774	2.40509	4.23918	7.4208	6.04674	15.5494	15.4409
	Ext2	18.1766	15.2465	14.1667	12.5475	25.2704	37.2521	16.9418	23.7548	8.77032	10.2576	24.0064	25.9257	31.7765	33.4791
	Ndst1	12.9227	13.7489	23.1661	21.0769	12.98	18.6979	19.3885	24.9183	13.2506	17.2118	3.28133	4.10601	13.2847	11.9451
	Ndst2	8.535	7.66834	3.79482	3.31826	5.48102	5.13307	3.13498	3.22847	1.40981	1.28352	16.3181	17.0762	3.41127	3.4375
	Ndst3	0.124937	0.398928	3.04015	5.63119	0.158025	0.1	0.1	0.1	0.1	0.1	0.1	0.1	0.484261	0.749447
	Ndst4	0.1	0.1	3.66077	5.53231	0.133216	0.153892	0.173674	0.128248	0.150713	0.221696	0.1	0.1	0.1	0.1
	Glce	1.82757	2.22311	7.82398	11.5091	11.7203	9.47003	5.57466	7.11404	0.131712	0.568548	0.941508	0.861564	4.89307	4.62325
	Hs2st1	20.2439	21.167	17.3574	16.3333	19.5558	20.6479	16.1972	15.6602	5.1765	6.66159	4.33021	3.90152	9.11504	9.03527
	Hs6st1	13.8049	13.8037	18.8316	19.3227	10.4201	13.0792	6.18543	9.9826	7.08732	6.7911	53.4801	50.4769	4.12815	3.87736
	Hs6st2	0.1	0.493806	6.83536	7.35994	5.368	4.2466	0.768983	0.785452	0.1	0.132744	0.1	0.1	0.187976	0.211095
	Hs6st3	0.128307	0.339064	12.5729	10.4383	0.869182	0.570692	0.12677	0.451963	0.149806	0.210962	0.1	0.1	0.1	0.1
	Hs3st1	1.23145	1.94556	15.9015	19.3624	2.32488	3.88361	21.6779	13.1992	43.3418	38.285	0.274972	0.396037	4.64126	5.18852
	Hs3st2	0.1	0.181926	4.42129	3.40026	0.74261	1.23019	0.193337	0.158421	0.239539	1.58192	3.27195	4.82741	0.151241	0.1
	Hs3st3a1	0.444026	0.416292	0.1	0.1	0.1	0.1	0.1	0.1	0.1	0.1	0.1	0.1	0.1	0.1
	Hs3st3b1	1.37176	2.01082	0.177915	0.1	0.1	0.1	0.1	0.1	0.1	0.1	0.499725	0.544463	0.198517	0.154011
	Hs3st5	0.1	0.1	8.55151	10.278	0.326036	0.61387	0.173245	0.1	0.1	0.1	0.1	0.1	0.1	0.1
	Hs3st6	0.1	0.1	0.64397	0.485713	0.1	0.1	0.1	0.1	0.1	0.1	0.1	0.1	0.1	0.1
	Sulf1	0.103599	0.140793	0.204818	0.454151	7.04216	7.90712	1.37683	1.05722	0.1	0.124794	0.1	0.1	0.260054	0.122787
	Sulf2	0.834294	1.83347	16.2333	14.2419	207.884	313.339	159.054	233.693	47.1741	54.0866	8.09281	7.00034	0.429569	0.387792
	Hpse	0.1	0.1	0.1	0.1	0.1	0.11375	0.1	0.1	0.1	0.1	0.941985	0.52289	0.1	0.1
	Hpse2	0.1	0.1	0.1	0.1	0.1	0.1	0.1	0.1	0.1	0.1	0.1	0.1	0.1	0.1
	Sdc1	0.768348	1.26496	5.2988	5.02023	3.23495	6.92054	1.05524	2.75152	0.237365	0.339747	0.282324	0.1	3.2218	3.33221
	Sdc2	30.1977	26.4105	9.13922	8.94941	31.4644	28.9408	9.19321	7.88353	1.78201	1.83126	0.521934	0.144556	6.10245	8.00353
	Sdc3	33.2453	44.1902	103.009	73.3649	231.706	407.603	59.9415	81.4996	0.888735	4.48683	9.67856	8.92937	23.3213	23.8226
	Sdc4	74.0219	62.0973	2.15058	3.08772	14.2718	5.83118	0.540269	0.672046	1.12286	4.21703	151.193	104.281	3.59822	3.22751
	Gpc1	16.3942	17.5319	127.428	120.826	32.9889	57.7347	33.3644	46.5558	23.2158	25.1859	0.895103	1.78162	0.847597	1.098
	Gpc2	9.90733	11.5979	15.2899	10.6575	6.12718	5.07529	4.84351	5.04528	0.605746	0.841237	4.85666	3.94634	2.35548	2.27414
	Gpc3	0.122684	0.460955	1.69421	0.708614	1.39696	2.45039	0.375568	0.421108	0.1	0.1	0.109741	0.1	1.92017	3.01105
	Gpc4	20.957	21.848	2.24758	2.45418	2.84012	3.03654	0.198357	0.237675	0.1	0.228748	0.114097	0.1	1.3079	1.58408
	Gpc5	45.4479	32.061	1.98374	3.41475	55.7443	44.8155	10.7431	8.57447	0.988747	2.60136	0.595142	0.425311	0.128374	0.1
	Gpc6	20.1811	16.8548	1.47264	1.68458	9.07677	6.07223	1.58409	1.561	0.1	0.252936	0.104871	0.1	0.173189	0.290261
	Agrn	107.248	121.313	61.2011	60.7045	47.9634	56.3895	41.2213	47.2171	6.18237	10.9735	5.16165	8.2391	189.218	181.141
	Col18a1	0.616414	0.674397	1.30941	0.607861	9.45079	15.833	1.01552	0.98206	0.1	0.147173	0.171264	0.237721	24.2816	25.0786
	Hspg2	2.5627	2.32602	1.20989	1.0672	2.50645	3.65437	3.28306	3.6737	5.65575	5.43516	0.19926	0.389517	47.4542	37.5129

[truncated: 6 more sheets: Fig. S4, Fig. S5, Fig. S5d, Fig. S6, Fig. S8, Fig. S10]
